# Supplementary material for: Structural basis for the interaction between the Drosophila RTK Sevenless (dROS1) and the GPCR BOSS
Source: Nat Commun. 2025 Jan 18;16:808. doi: 10.1038/s41467-025-55943-6 (PMC11743138; doi:10.1038/s41467-025-55943-6)
Supplement: Supplementary file 4 — Source Data [file 41467_2025_55943_MOESM4_ESM.xlsx]

## Sheet: Statistics & Remark
	HDX-MS Statistics	dROSS complex	dROSS	BOSS complex	BOSS
	# of peptides	296	382	226	277
	peptide coverage (%)	94.7	97.7	97.2	96.8
	Ave peptide length/redundancy	12.1/3.7	12.0/3.9	10.2/3.3	10.2/4.2
	Replicates (n)	2	2	2	2
	Repeatability (Ave SD, Da)	0.1766	0.1687	0.1364	0.1304
	Significant difference in HDX*	0.7746		0.5409
		*The significance at 90% confidence limit was calculated based on Houde D., Berkowitz, SA., and Engen, JR. (2011) J Pharma Sci 100, 2071-2086.

## Sheet: dROS1_COMPLEX
Start	End	Sequence	Max uptake	MHP	Center (No D2O)	Center (10min)	Ave Uptake (n=2)	Uptake SD (n=2)	Ave RT (10min)
126	135	RSHNYTVHQS	9	1228.58	1229.28	1230.04	0.760173	0.17037	5.67317
126	137	RSHNYTVHQSPE	10	1454.68	1455.55	1458.35	2.79809	0.124878	3.77768
132	143	VHQSPEPVSKDQ	9	1350.66	1351.36	1353.96	2.60067	0.274977	4.82828
140	157	SKDQMRLLRPKLDSDVVE	16	2129.14	2130.32	2134.54	4.22368	0.32449	4.69889
147	157	LRPKLDSDVVE	9	1270.7	1271.26	1271.55	0.291132	0.043163	4.76774
158	184	KVAIWHKHAAAAPPSIVEGIAISSRPQ	23	2834.58	2836.26	2839.11	2.85505	0.146003	4.26888
166	176	AAAAPPSIVEG	8	982.52	982.947	984.575	1.62758	0.080284	4.28476
184	206	QSTMAHHPDDRDRDRDPSEEQHG	20	2716.15	2717.45	2719.56	2.11368	0.064024	5.1596
188	209	AHHPDDRDRDRDPSEEQHGVDE	19	2612.11	2613.59	2614.76	1.16871	0.198438	3.24943
205	219	HGVDERMVLERVTRD	14	1811.92	1812.28	1813.94	1.65439	0.224708	3.8257
222	229	QRCIVEED	7	991.451	991.782	993.513	1.73125	0.003667	4.67624
223	233	RCIVEEDLFLD	10	1351.66	1352.24	1353.84	1.594	0.095894	5.4795
225	230	IVEEDL	5	717.366	718.277	718.726	0.449616	0.09388	4.99859
231	235	FLDEF	4	670.308	670.603	670.752	0.149249	0.038033	6.49165
235	240	FGIQCE	5	696.302	696.578	697.165	0.587097	0.092716	5.49845
262	281	RALKELESCQEACLSLQFYP	18	2328.14	2329.53	2330.54	1.01599	0.117227	4.57066
263	276	ALKELESCQEACLS	13	1523.71	1524.35	1526.95	2.6023	0.103706	4.95642
276	288	SLQFYPYDMPCIG	10	1533.68	1534.51	1536.48	1.97063	0.248739	4.95497
301	308	QRLAISHL	7	937.558	938.071	938.521	0.449468	0.156377	4.7729
304	308	AISHL	4	540.314	540.663	541.186	0.522799	0.085141	3.88401
309	317	VERTQPQLE	7	1099.57	1100.08	1100.85	0.766789	0.052898	4.31339
309	324	VERTQPQLERAPRADG	13	1822.95	1825.78	1827.04	1.25155	0.19122	3.56574
317	330	ERAPRADGQSTPLT	11	1498.76	1499.58	1500.86	1.27984	0.266025	3.86577
317	340	ERAPRADGQSTPLTIRWAMHFPEH	20	2803.38	2805.02	2806.52	1.50041	0.229065	5.42457
328	341	PLTIRWAMHFPEHY	11	1797.89	1799.12	1799.49	0.378586	0.20559	5.60323
331	340	IRWAMHFPEH	8	1323.64	1324.46	1324.97	0.512328	0.110341	5.29701
334	348	AMHFPEHYLASRPFN	12	1816.86	1817.8	1818.47	0.666017	0.202814	5.14023
337	355	FPEHYLASRPFNIQYQFVD	16	2371.15	2372.09	2373.01	0.920567	0.102991	4.42815
341	348	YLASRPFN	6	967.5	967.812	968.437	0.625678	0.192636	4.82425
341	350	YLASRPFNIQ	8	1208.64	1209.31	1210.19	0.873803	0.183121	5.66343
341	351	YLASRPFNIQY	9	1371.71	1372.35	1372.72	0.363042	0.106516	5.78638
342	353	LASRPFNIQYQF	10	1483.77	1484.45	1485.35	0.903935	0.373778	5.83129
349	353	IQYQF	4	698.351	698.631	698.717	0.0860945	0.00612142	5.61608
352	360	QFVDHHGEE	8	1097.46	1097.95	1098.17	0.214383	0.060436	3.59639
353	363	FVDHHGEELDL	10	1310.6	1311.18	1312.33	1.14342	0.036278	4.70183
354	363	VDHHGEELDL	9	1163.53	1164.15	1164.78	0.622859	0.192951	4.77099
361	383	LDLEQEDQDASGETGSSAWFNLA	22	2483.08	2484.15	2485.4	1.24819	0.369234	3.17502
364	378	EQEDQDASGETGSSA	14	1510.58	1511.18	1512.38	1.20057	0.105512	3.48837
364	379	EQEDQDASGETGSSAW	15	1696.66	1697.41	1698.5	1.09018	0.16577	5.24135
364	380	EQEDQDASGETGSSAWF	16	1843.73	1844.62	1845.7	1.08098	0.155627	6.27643
379	384	WFNLAD	5	765.357	765.699	766.09	0.390531	0.167331	6.38162
380	384	FNLAD	4	579.277	579.546	579.996	0.449911	0.046118	4.87564
389	396	EYYVCEIL	7	1031.48	1031.93	1033.11	1.17963	0.036428	4.70197
397	407	EALIPYTQYRF	9	1400.72	1401.54	1402.03	0.489796	0.095478	6.1269
398	405	ALIPYTQY	6	968.509	968.907	969.349	0.442369	0.19632	5.70935
406	418	RFRFELPFGENRD	11	1682.84	1683.71	1684.51	0.79745	0.392796	5.57522
408	421	RFELPFGENRDEVL	12	1720.87	1721.73	1722.4	0.673836	0.11545	6.001
417	421	RDEVL	4	631.341	631.693	632.087	0.393419	0.084814	4.13777
422	440	YSPATPAYQTPPEGAPISA	13	1917.92	1919.15	1920.2	1.04771	0.155426	5.00035
432	451	PPEGAPISAPVIEHLMGLDD	15	2058.02	2059.09	2059.97	0.880692	0.224721	5.38319
441	446	PVIEHL	4	707.409	707.686	708.25	0.563495	0.207339	4.76092
441	448	PVIEHLMG	6	895.471	896.122	896.816	0.694117	0.214448	5.0653
441	449	PVIEHLMGL	7	1008.55	1009.21	1009.92	0.710265	0.282015	5.95622
441	450	PVIEHLMGLD	8	1123.58	1124.36	1125.19	0.835391	0.300151	5.87703
441	455	PVIEHLMGLDDSHLA	13	1646.82	1647.73	1650.57	2.83139	0.122024	4.2015
442	446	VIEHL	4	610.356	610.658	610.994	0.3358	0.058187	4.9793
442	448	VIEHLMG	6	798.418	798.665	799.112	0.447113	0.060149	5.27428
442	454	VIEHLMGLDDSHL	12	1478.73	1479.42	1480.7	1.27247	0.096282	5.47157
443	448	IEHLMG	5	699.349	699.579	699.681	0.102652	0.00996	5.19236
447	454	MGLDDSHL	7	887.393	887.981	888.114	0.132205	0.0087356	4.98713
496	500	IFSQL	4	607.345	607.706	608.048	0.341602	0.170875	5.56863
500	506	LQAGTNY	6	766.373	766.606	767.636	1.03034	0.068352	4.17177
510	524	LSMINKQGEGPVAKG	13	1528.82	1529.52	1530.05	0.522424	0.281991	4.2178
510	544	LSMINKQGEGPVAKGFVQTHSARNEKPAKDLTESV	32	3766.95	3769.06	3773.83	4.77472	0.213461	4.27227
512	529	MINKQGEGPVAKGFVQTH	16	1957	1957.99	1958.94	0.953265	0.093126	4.5226
513	524	INKQGEGPVAKG	10	1197.66	1198.51	1199.31	0.79646	0.175914	3.19694
513	525	INKQGEGPVAKGF	11	1344.73	1345.4	1346.48	1.07475	0.159093	4.41839
513	542	INKQGEGPVAKGFVQTHSARNEKPAKDLTE	27	3249.7	3251.68	3255.93	4.25034	0.27484	3.59663
514	524	NKQGEGPVAKG	9	1084.57	1085.27	1085.82	0.548801	0.180103	3.81289
525	542	FVQTHSARNEKPAKDLTE	16	2071.06	2072.27	2073.63	1.36118	0.251739	3.56643
525	545	FVQTHSARNEKPAKDLTESVL	19	2370.24	2371.59	2374.33	2.74119	0.316024	4.15941
531	548	ARNEKPAKDLTESVLLVG	16	1940.08	1941.28	1941.64	0.361395	0.205812	5.10878
540	545	LTESVL	5	661.377	661.577	661.877	0.300781	0.057713	5.02131
546	553	LVGRRAVM	7	901.54	901.951	902.256	0.305621	0.059989	3.9546
546	564	LVGRRAVMWQSLEPAGENS	17	2100.07	2101.24	2102.97	1.73453	0.153371	4.97829
552	579	VMWQSLEPAGENSMIYQSQEELADIAWS	26	3212.46	3214.11	3215.95	1.84491	0.25877	4.04546
554	562	WQSLEPAGE	7	1016.47	1016.95	1017.56	0.609632	0.30178	5.10853
554	564	WQSLEPAGENS	9	1217.54	1217.99	1218.94	0.950689	0.110625	4.97601
555	565	QSLEPAGENSM	9	1162.5	1163.07	1164.39	1.32098	0.080065	5.04798
555	579	QSLEPAGENSMIYQSQEELADIAWS	23	2796.27	2797.73	2802.44	4.70378	0.24143	3.74154
564	577	SMIYQSQEELADIA	13	1597.74	1598.35	1599.89	1.53879	0.15419	5.46915
565	570	MIYQSQ	5	769.355	769.662	770.118	0.455798	0.116388	4.40458
566	570	IYQSQ	4	638.314	638.58	638.932	0.351501	0.077219	3.52476
566	573	IYQSQEEL	7	1009.48	1009.96	1010.85	0.890358	0.412501	4.89834
573	586	LADIAWSKREQQLW	13	1743.92	1744.86	1745.35	0.48235	0.376359	6.06433
574	587	ADIAWSKREQQLWL	13	1743.92	1744.87	1745.67	0.803511	0.142039	5.8438
576	585	IAWSKREQQL	9	1258.69	1259.38	1260.12	0.74242	0.425741	4.48656
576	587	IAWSKREQQLWL	11	1557.85	1558.69	1559.41	0.720936	0.350788	5.75595
577	585	AWSKREQQL	8	1145.61	1146.48	1146.66	0.177233	0.032092	4.9424
578	585	WSKREQQL	7	1074.57	1075.04	1075.95	0.908752	0.175036	4.45065
579	608	SKREQQLWLLNVHGELRSLKFESGQMVSPA	28	3467.82	3469.87	3474.53	4.65657	0.243722	3.80446
582	598	EQQLWLLNVHGELRSLK	16	2063.14	2063.68	2065.77	2.08722	0.184875	5.2674
586	594	WLLNVHGEL	8	1080.58	1081.09	1081.44	0.351947	0.114034	6.32922
587	594	LLNVHGEL	7	894.504	894.828	895.276	0.447725	0.254842	6.09816
588	594	LNVHGEL	6	781.42	781.786	782.279	0.493765	0.29244	5.35639
589	594	NVHGEL	5	668.336	668.569	669.221	0.65284	0.027623	4.38405
594	610	LRSLKFESGQMVSPAQQ	15	1905.99	1906.9	1908.02	1.119	0.116524	3.56644
595	603	RSLKFESGQ	8	1051.55	1052.11	1052.99	0.875426	0.406446	3.86247
602	611	GQMVSPAQQL	8	1058.53	1058.99	1059.93	0.94037	0.277448	3.88858
604	610	MVSPAQQ	5	760.366	760.691	761.968	1.27699	0.035921	3.88875
604	613	MVSPAQQLKL	8	1114.63	1115.16	1117.43	2.26944	0.100417	5.05833
605	615	VSPAQQLKLDL	9	1211.7	1212.43	1213.58	1.14662	0.084098	5.95134
611	630	LKLDLGNISSGRWVPRRLSF	18	2314.31	2315.64	2316.9	1.25789	0.289969	5.75702
630	639	FDWLHHRLYF	9	1433.71	1434.29	1436.25	1.96369	0.103837	3.78135
631	638	DWLHHRLY	7	1139.57	1140.18	1140.16	-0.014866	0.052767	4.91452
631	639	DWLHHRLYF	8	1286.64	1287.43	1287.5	0.0722065	0.0715557	5.69707
631	640	DWLHHRLYFA	9	1357.68	1358.46	1358.41	-0.053531	0.076758	5.34995
631	641	DWLHHRLYFAM	10	1488.72	1489.55	1489.56	0.011734	0.096799	5.66125
632	652	WLHHRLYFAMESPERNQSSFQ	19	2663.26	2664.74	2666.21	1.46964	0.140679	4.06857
633	640	LHHRLYFA	7	1056.57	1057.15	1057.31	0.162474	0.090304	5.3506
640	665	AMESPERNQSSFQIISTDLLGESAQK	24	2866.39	2867.59	2869.71	2.11045	0.148579	4.04059
644	669	PERNQSSFQIISTDLLGESAQKVGES	24	2820.4	2821.94	2824.72	2.77538	0.092459	5.12311
645	653	ERNQSSFQI	8	1108.54	1108.98	1109.97	0.985812	0.114658	5.5724
652	656	QIIST	4	561.324	561.675	561.727	0.051614	0.039114	4.12521
657	669	DLLGESAQKVGES	12	1332.66	1333.58	1335.17	1.58539	0.316206	4.85475
659	669	LGESAQKVGES	10	1104.55	1105.04	1105.68	0.647264	0.150515	3.72791
670	676	FDLPVEQ	5	847.42	847.848	848.117	0.269083	0.0881911	5.4094
677	682	LEVDAL	5	659.361	659.637	659.802	0.164579	0.0276712	5.5151
678	684	EVDALNG	6	717.341	717.651	717.675	0.02376	0.0233911	4.32751
682	689	LNGWIFWR	7	1091.58	1092.02	1093.99	1.97914	0.114196	4.71471
683	687	NGWIF	4	636.314	636.688	636.707	0.019375	0.0203	7.08338
688	694	WRNEESL	6	933.442	933.924	934.291	0.366704	0.27502	4.68935
695	703	WRQDLHGRM	8	1198.59	1199.21	1199.74	0.528492	0.048523	3.78334
695	707	WRQDLHGRMIHRL	12	1717.92	1719.02	1719.59	0.569264	0.3575	4.08273
700	716	HGRMIHRLLRIRQPGWF	15	2173.22	2174.44	2175.11	0.669489	0.155448	4.98419
704	716	IHRLLRIRQPGWF	11	1692	1693.07	1693.86	0.788697	0.306126	5.03579
708	716	LRIRQPGWF	7	1172.67	1173.34	1174.09	0.751252	0.117447	5.26612
709	719	RIRQPGWFLVQ	9	1399.8	1400.58	1401.28	0.696555	0.058821	4.13279
716	723	FLVQPQHF	6	1015.54	1016.05	1017.09	1.03308	0.039616	5.04323
717	723	LVQPQHF	5	868.468	868.947	869.417	0.470552	0.26049	4.49874
717	735	LVQPQHFIIHLMLPQEGKF	16	2275.24	2276.78	2278.24	1.45461	0.174453	5.72273
719	723	QPQHF	3	656.315	656.595	657.156	0.560434	0.056597	4.29418
720	723	PQHF	2	528.256	528.52	528.884	0.364369	0.036822	4.2945
724	729	IIHLML	5	739.453	739.825	739.839	0.014032	0.00743028	6.03793
724	735	IIHLMLPQEGKF	10	1425.79	1426.67	1427.43	0.754605	0.319115	5.59367
724	737	IIHLMLPQEGKFLE	12	1667.92	1668.69	1670.05	1.35969	0.218606	5.53322
724	748	IIHLMLPQEGKFLEISYDGGFKHPL	22	2882.53	2883.86	2885.56	1.70007	0.100515	5.63324
725	729	IHLML	4	626.369	626.733	626.778	0.04471	0.025071	6.29296
725	736	IHLMLPQEGKFL	10	1425.79	1426.44	1427.66	1.22175	0.159697	5.26022
728	735	MLPQEGKF	6	949.481	949.933	950.43	0.496561	0.145275	5.03399
728	738	MLPQEGKFLEI	9	1304.69	1305.22	1306.26	1.04133	0.118455	4.69161
730	735	PQEGKF	4	705.357	705.671	706.276	0.605293	0.328282	3.9946
730	745	PQEGKFLEISYDGGFK	14	1814.9	1815.82	1819.32	3.50222	0.297704	4.20103
737	765	EISYDGGFKHPLPLPPPSNGAGNGPASSH	22	2900.4	2902.25	2903.14	0.880293	0.412428	5.69027
738	756	ISYDGGFKHPLPLPPPSNG	13	1993.02	1993.84	1994.27	0.427364	0.264553	6.59972
760	773	GPASSHWQSFALLG	12	1457.72	1458.46	1459.52	1.06518	0.106255	4.43585
765	769	HWQSF	4	704.315	704.58	704.967	0.386885	0.14626	5.13375
770	783	ALLGRSLLLPDSGQ	12	1439.82	1440.51	1442.03	1.5169	0.071983	5.46921
770	784	ALLGRSLLLPDSGQL	13	1552.91	1553.67	1555.23	1.55215	0.115407	5.81088
770	786	ALLGRSLLLPDSGQLIL	15	1779.07	1779.93	1781.42	1.49263	0.093314	6.32191
772	786	LGRSLLLPDSGQLIL	13	1594.95	1595.68	1596.7	1.02121	0.20976	6.09279
773	783	GRSLLLPDSGQ	9	1142.62	1143.1	1143.6	0.50297	0.122274	5.17253
773	784	GRSLLLPDSGQL	10	1255.7	1256.23	1257	0.768782	0.378185	5.51417
776	783	LLLPDSGQ	6	842.462	842.883	843.525	0.641823	0.371975	5.14792
776	786	LLLPDSGQLIL	9	1181.71	1182.26	1182.84	0.57981	0.394938	6.7204
787	809	VEQQGQAASPSASWPLKNLPDCW	19	2512.19	2513.7	2514.32	0.616597	0.20754	6.5992
788	807	EQQGQAASPSASWPLKNLPD	16	2124.04	2125.03	2127.05	2.02199	0.250715	4.20958
796	813	AAKISWKEPERNPYQSAD	15	2090.03	2091.21	2092.29	1.07563	0.143204	4.52564
809	813	WAVIL	4	601.371	601.569	601.921	0.352492	0.022265	6.49757
810	835	AVILLVPESQPLTSAGGKPHSLKALL	22	2639.55	2641.08	2644.96	3.88252	0.252262	5.29397
810	838	AVILLVPESQPLTSAGGKPHSLKALLGAQ	25	2895.67	2897.31	2901.47	4.16059	0.250662	5.27131
811	835	VILLVPESQPLTSAGGKPHSLKALL	21	2568.51	2569.97	2573.9	3.93673	0.211751	5.23979
811	837	VILLVPESQPLTSAGGKPHSLKALLGA	23	2696.57	2698.15	2702.11	3.95717	0.284367	5.30664
811	838	VILLVPESQPLTSAGGKPHSLKALLGAQ	24	2824.63	2826.19	2830.64	4.45385	0.118922	5.22513
812	825	ILLVPESQPLTSAG	11	1424.8	1425.23	1425.67	0.443402	0.079085	5.19278
814	821	AARSWSYE	7	969.442	969.891	970.386	0.494238	0.116937	4.89938
814	822	AARSWSYEL	8	1082.53	1083.14	1083.58	0.445209	0.104786	5.82603
814	831	LVPESQPLTSAGGKPHSL	14	1817.98	1818.92	1820.12	1.20199	0.154226	4.5454
814	833	LVPESQPLTSAGGKPHSLKA	16	2017.11	2018.14	2019.41	1.27574	0.341798	4.18937
814	835	LVPESQPLTSAGGKPHSLKALL	18	2243.28	2244.6	2247.57	2.96779	0.174344	4.67827
814	837	LVPESQPLTSAGGKPHSLKALLGA	20	2371.33	2372.67	2374.13	1.461	0.238045	5.2019
814	838	LVPESQPLTSAGGKPHSLKALLGAQ	21	2499.39	2500.79	2502.35	1.55948	0.276173	5.09957
841	856	KISWKEPERNPYQSAD	13	1947.96	1948.91	1950.36	1.45598	0.49372	4.32086
857	865	AARSWSYEL	8	1082.53	1083.28	1083.83	0.551283	0.150011	5.59791
869	876	DVASQSAF	7	824.379	824.839	825.824	0.984538	0.471087	4.94574
869	878	DVASQSAFSI	9	1024.49	1025.29	1025.97	0.675058	0.112638	4.63478
876	888	FSIRNIRGPIFGL	11	1489.86	1490.66	1491.04	0.375068	0.16189	6.29581
876	889	FSIRNIRGPIFGLQ	12	1617.92	1618.69	1619.36	0.672702	0.139077	5.99313
876	896	FSIRNIRGPIFGLQRLQPDNL	18	2454.37	2455.78	2458.38	2.60517	0.23043	5.54509
877	888	SIRNIRGPIFGL	10	1342.8	1343.55	1344.23	0.67353	0.165126	5.95224
887	896	GLQRLQPDNL	8	1153.63	1154.14	1154.87	0.73147	0.448212	4.90538
888	896	LQRLQPDNL	7	1096.61	1097.21	1097.95	0.74353	0.268715	4.77401
889	896	QRLQPDNL	6	983.527	983.948	984.471	0.522563	0.149645	4.49134
889	895	QRLQPDN	5	870.443	870.745	872.213	1.46785	0.084155	4.58201
889	916	QRLQPDNLYQLRVRAINVDGEPGEWTEP	24	3293.67	3295.4	3299.93	4.52628	0.186757	3.59335
913	918	WTEPLA	4	716.361	716.677	717.135	0.45802	0.192783	5.35395
919	941	ARTWPLGPHRLRWASRQGSVIHT	20	2682.46	2684.09	2685.55	1.45607	0.191775	4.29772
919	943	ARTWPLGPHRLRWASRQGSVIHTNE	22	2925.55	2927.21	2928.39	1.18322	0.36968	4.42532
920	938	RTWPLGPHRLRWASRQGSV	16	2260.23	2261.55	2262.4	0.845646	0.150453	4.65932
920	941	RTWPLGPHRLRWASRQGSVIHT	19	2611.42	2613.16	2614.22	1.06138	0.413754	4.43729
920	943	RTWPLGPHRLRWASRQGSVIHTNE	21	2854.51	2856.26	2857.68	1.41908	0.188498	4.20672
920	944	RTWPLGPHRLRWASRQGSVIHTNEL	22	2967.59	2969.3	2970.75	1.4539	0.113655	4.44062
923	941	PLGPHRLRWASRQGSVIHT	16	2168.19	2169.46	2170.16	0.697056	0.065739	4.63781
923	943	PLGPHRLRWASRQGSVIHTNE	18	2411.28	2412.63	2413.29	0.655714	0.226931	4.57668
924	941	LGPHRLRWASRQGSVIHT	16	2071.14	2072.28	2072.89	0.607019	0.046886	4.63375
924	943	LGPHRLRWASRQGSVIHTNE	18	2314.23	2315.4	2316.43	1.03072	0.077279	4.21165
930	937	RWASRQGS	7	947.481	948.146	948.26	0.114284	0.130585	4.86879
932	944	ASRQGSVIHTNEL	12	1411.73	1412.33	1414.41	2.08052	0.206069	4.02291
942	948	NELGEGL	6	731.357	731.708	732.188	0.479849	0.116139	5.24539
942	949	NELGEGLE	7	860.4	860.635	861.422	0.786651	0.32386	4.98341
944	948	LGEGL	4	488.272	488.525	488.943	0.418423	0.14589	4.92818
945	963	GEGLEVQQEQLERLPGPMT	16	2111.04	2112.16	2113.35	1.18836	0.102748	5.22764
948	955	LEVQQEQL	7	986.515	986.885	988.555	1.66956	0.050356	4.72893
949	955	EVQQEQL	6	873.431	873.879	874.895	1.01582	0.152806	4.65689
950	955	VQQEQL	5	744.389	744.637	745.429	0.792442	0.340425	4.36842
952	963	QEQLERLPGPMT	9	1398.7	1399.38	1400.23	0.850637	0.077545	5.36411
954	963	QLERLPGPMT	7	1141.6	1142.12	1142.95	0.827729	0.175039	4.4721
955	975	LERLPGPMTMVNESVGYYVTG	18	2313.13	2314.28	2317.85	3.57258	0.142915	4.68709
956	963	ERLPGPMT	5	900.461	900.82	901.108	0.287488	0.114013	4.46994
956	964	ERLPGPMTM	6	1031.5	1031.99	1032.38	0.395662	0.093947	5.35724
968	995	SVGYYVTGDGLLHCINLVHSQWGCPISE	26	3047.44	3049.31	3049.75	0.443585	0.416912	5.59773
972	978	YVTGDGL	6	724.351	724.648	724.772	0.123632	0.053772	5.17461
972	979	YVTGDGLL	7	837.435	837.822	837.985	0.162734	0.084812	6.03629
974	983	TGDGLLHCIN	9	1042.5	1042.88	1043.52	0.645387	0.097787	4.63398
982	995	INLVHSQWGCPISE	12	1582.77	1583.64	1584.44	0.802475	0.133892	5.77452
982	1005	INLVHSQWGCPISEPLQHVGSVTY	21	2664.32	2665.97	2666.71	0.735517	0.161142	5.88037
983	992	NLVHSQWGCP	8	1140.53	1141.07	1141.98	0.917285	0.059956	5.04772
995	1011	EPLQHVGSVTYDWRGGR	15	1956.97	1958	1959.58	1.57687	0.222916	4.16484
996	1004	PLQHVGSVT	7	937.51	938.022	938.263	0.241144	0.014233	4.14038
996	1005	PLQHVGSVTY	8	1100.57	1101.15	1101.57	0.41704	0.00119996	4.66275
996	1006	PLQHVGSVTYD	9	1215.6	1216.21	1216.82	0.609194	0.152857	4.43647
996	1012	PLQHVGSVTYDWRGGRV	15	1926.99	1928.09	1928.68	0.588351	0.083815	4.9584
1010	1020	GRVYWTDLARN	10	1350.69	1351.35	1352.82	1.47043	0.071575	4.55675
1013	1017	YWTDL	4	697.319	697.679	697.76	0.0811895	0.0117797	6.19173
1018	1035	ARNCVVRMDPWSGSRELL	16	2089.04	2090.22	2090.95	0.734944	0.340104	5.44897
1021	1035	CVVRMDPWSGSRELL	13	1747.86	1748.89	1749.59	0.700799	0.384617	5.73433
1023	1035	VRMDPWSGSRELL	11	1545.78	1546.66	1547.34	0.682384	0.368491	5.58155
1024	1035	RMDPWSGSRELL	10	1446.72	1447.46	1447.97	0.513484	0.10149	5.70698
1029	1035	SGSRELL	6	761.415	761.647	761.882	0.234972	0.05874	5.36499
1035	1051	LPVFEANFLALDPRQGH	14	1924.01	1924.96	1926.12	1.15379	0.217637	3.29306
1042	1052	FLALDPRQGHL	9	1266.7	1267.25	1268.42	1.17043	0.187104	5.01603
1043	1052	LALDPRQGHL	8	1119.63	1120.11	1120.61	0.505236	0.070736	4.851
1043	1053	LALDPRQGHLY	9	1282.69	1283.34	1284.04	0.70334	0.308393	4.91746
1053	1060	YYATSSQL	7	932.436	932.926	933.259	0.333179	0.022712	5.05857
1053	1069	YYATSSQLSRHGSTPDE	15	1898.85	1899.73	1901.15	1.41455	0.029777	3.73849
1054	1060	YATSSQL	6	769.373	769.676	770.093	0.417088	0.205596	4.49117
1060	1071	LSRHGSTPDEAV	10	1268.62	1269.27	1269.23	-0.042199	0.06938	5.35189
1061	1072	SRHGSTPDEAVT	10	1256.59	1257.24	1257.74	0.49146	0.092414	3.5452
1066	1073	TPDEAVTY	6	895.404	895.76	897.056	1.2957	0.088053	4.27202
1073	1086	YYRVNGLEGSIASF	13	1575.78	1576.73	1577.62	0.891218	0.350999	5.68022
1087	1092	VLDTQQ	5	703.362	703.774	704.188	0.414063	0.083965	3.7934
1087	1095	VLDTQQDQL	8	1059.53	1060.04	1060.69	0.656754	0.238359	4.82315
1087	1096	VLDTQQDQLF	9	1206.6	1207.21	1207.89	0.67765	0.293733	5.87869
1096	1104	FWLVKGSGA	8	964.525	965.008	965.68	0.672192	0.441224	5.61006
1096	1107	FWLVKGSGALRL	11	1346.79	1347.72	1348.53	0.816487	0.395254	5.85455
1097	1104	WLVKGSGA	7	817.457	817.815	818.537	0.721919	0.46503	4.68145
1108	1119	YRAPLTAGGDSL	10	1220.63	1221.44	1222.61	1.17381	0.435321	4.87559
1121	1129	MIQQIKGVF	8	1063.6	1064.46	1066.24	1.78085	0.300802	5.43951
1122	1129	IQQIKGVF	7	932.556	933.03	934.384	1.35338	0.048618	5.43425
1123	1129	QQIKGVF	6	819.472	819.794	821.353	1.55889	0.428693	5.21184
1124	1129	QIKGVF	5	691.414	691.718	692.997	1.27917	0.138333	5.21223
1130	1136	QAVPDSL	5	729.378	729.824	730.465	0.640646	0.229759	4.87261
1130	1137	QAVPDSLQ	6	857.436	857.697	858.401	0.703792	0.356482	4.42679
1138	1146	LLRPLGALL	7	965.651	966.194	966.716	0.522351	0.134532	6.35822
1139	1145	LRPLGAL	5	739.482	739.726	740.524	0.79898	0.067498	5.43206
1139	1146	LRPLGALL	6	852.567	852.97	853.371	0.400784	0.122973	6.06853
1146	1157	LWLERSGRRARL	11	1512.89	1513.66	1513.96	0.30094	0.051446	4.54973
1147	1157	WLERSGRRARL	10	1399.8	1400.54	1400.84	0.295484	0.065511	4.04861
1158	1166	VRLAAPLDV	7	953.578	954.163	955.718	1.55438	0.338242	5.21403
1166	1180	VMELPTPDQASPASA	11	1513.72	1514.2	1515.03	0.825168	0.144462	5.27155
1166	1199	VMELPTPDQASPASALQLLDPQPLPPRDEGVIPM	25	3622.85	3624.95	3627.31	2.36061	0.16787	4.77485
1167	1180	MELPTPDQASPASA	10	1414.65	1415.4	1415.97	0.571421	0.101623	4.78226
1167	1181	MELPTPDQASPASAL	11	1527.74	1528.55	1529.06	0.511887	0.064919	5.69515
1182	1202	QLLDPQPLPPRDEGVIPMTVL	15	2328.26	2329.78	2330.19	0.405942	0.316223	6.35018
1184	1202	LDPQPLPPRDEGVIPMTVL	13	2087.12	2088.52	2088.86	0.335901	0.257561	6.1874
1200	1209	TVLPDSVRLD	8	1114.61	1115.02	1115.99	0.969601	0.064899	5.8719
1203	1216	PDSVRLDDGHWDDF	12	1673.72	1674.65	1675.55	0.892844	0.440879	5.5001
1239	1245	FGQRLQT	6	849.458	849.946	850.902	0.956783	0.408518	4.13068
1244	1255	QTLDLSTPFARL	10	1361.74	1362.5	1363.42	0.920581	0.32917	6.03558
1246	1254	LDLSTPFAR	7	1019.55	1019.98	1020.61	0.628475	0.143446	6.09542
1246	1255	LDLSTPFARL	8	1132.64	1133.1	1133.78	0.67945	0.153147	7.10798
1247	1255	DLSTPFARL	7	1019.55	1019.97	1020.83	0.860602	0.412666	5.98944
1256	1262	TQLPQAQ	5	785.415	785.771	787.018	1.24647	0.138611	3.84089
1256	1263	TQLPQAQL	6	898.499	898.926	900.489	1.56356	0.346144	4.95765
1259	1265	PQAQLQL	5	797.452	797.742	798.987	1.2454	0.228574	5.52731
1259	1282	PQAQLQLKISITPRTAWRSGDTTR	21	2724.49	2726.1	2728.04	1.94109	0.157314	4.61356
1263	1296	LQLKISITPRTAWRSGDTTRVQLTTPPVAPSQPR	28	3772.1	3774.18	3778.53	4.34336	0.284024	4.65007
1264	1281	QLKISITPRTAWRSGDTT	16	2031.1	2032.11	2032.82	0.709195	0.038009	4.82412
1264	1285	QLKISITPRTAWRSGDTTRVQL	20	2527.41	2528.81	2530.22	1.4127	0.389033	4.84459
1265	1277	LKISITPRTAWRS	11	1528.9	1529.29	1529.83	0.537304	0.106653	4.12901
1265	1285	LKISITPRTAWRSGDTTRVQL	19	2399.35	2400.69	2401.6	0.913174	0.120333	5.01661
1266	1280	KISITPRTAWRSGDT	13	1688.91	1689.77	1690.51	0.734112	0.097662	4.44289
1266	1281	KISITPRTAWRSGDTT	14	1789.96	1790.9	1791.93	1.02312	0.270055	4.24916
1266	1283	KISITPRTAWRSGDTTRV	16	2045.12	2046.12	2047.54	1.41935	0.124916	4.0469
1266	1284	KISITPRTAWRSGDTTRVQ	17	2173.18	2174.35	2176.05	1.69852	0.078891	3.93974
1267	1277	ISITPRTAWRS	9	1287.72	1288.33	1288.61	0.280059	0.04399	5.15259
1271	1285	PRTAWRSGDTTRVQL	13	1743.92	1744.77	1745.79	1.02049	0.147013	4.78029
1271	1286	PRTAWRSGDTTRVQLT	14	1844.97	1845.8	1847	1.1977	0.27312	5.03157
1271	1296	PRTAWRSGDTTRVQLTTPPVAPSQPR	20	2875.53	2877.04	2881.63	4.59679	0.320638	4.26772
1276	1289	RSGDTTRVQLTTPP	11	1528.81	1529.59	1531.01	1.42647	0.152081	3.84414
1277	1291	SGDTTRVQLTTPPVA	12	1542.81	1543.66	1544.1	0.447872	0.066328	4.8218
1282	1293	RVQLTTPPVAPS	8	1265.72	1266.23	1267.25	1.02712	0.108827	4.47662
1282	1295	RVQLTTPPVAPSQP	9	1490.83	1491.37	1494.66	3.2871	0.283462	4.229
1282	1296	RVQLTTPPVAPSQPR	10	1646.93	1647.67	1650.28	2.61405	0.228368	3.90585
1284	1296	QLTTPPVAPSQPR	8	1391.76	1392.22	1394.85	2.62339	0.170184	3.87565
1286	1296	TTPPVAPSQPR	6	1150.62	1151.16	1152.61	1.45	0.084366	3.67765

## Sheet: dROS1
Start	End	Sequence	Max uptake	MHP	Center (No D2O)	Center (10min)	Ave Uptake	Uptake SD	Ave RT (10min)
120	136	EGRSLDRSHNYTVHQSP	15	1982.94	1983.96	1985.75	1.78452	0.169404	5.15328
126	135	RSHNYTVHQS	9	1228.58	1229.28	1230.3	1.01171	0.085635	5.67912
126	137	RSHNYTVHQSPE	10	1454.68	1455.55	1457.47	1.92776	0.197503	3.6127
132	143	VHQSPEPVSKDQ	9	1350.66	1351.36	1353.8	2.43483	0.184667	4.82679
140	157	SKDQMRLLRPKLDSDVVE	16	2129.14	2130.32	2134.54	4.22651	0.390784	4.6939
156	173	VEKVAIWHKHAAAAPPSI	15	1925.08	1926.04	1929.19	3.14808	0.322162	3.86673
158	176	KVAIWHKHAAAAPPSIVEG	16	1982.1	1983.19	1986.65	3.45624	0.409702	3.86606
158	184	KVAIWHKHAAAAPPSIVEGIAISSRPQ	23	2834.58	2836.26	2839.32	3.06537	0.24347	4.26882
159	176	VAIWHKHAAAAPPSIVEG	15	1854	1854.9	1858.55	3.64744	0.178708	4.12369
161	176	IWHKHAAAAPPSIVEG	13	1683.9	1684.71	1687.48	2.76677	0.26464	3.80528
166	176	AAAAPPSIVEG	8	982.52	982.975	985.531	2.55563	0.050306	4.39772
168	176	AAPPSIVEG	6	840.446	840.891	842.726	1.83504	0.129139	4.34978
184	206	QSTMAHHPDDRDRDRDPSEEQHG	20	2716.15	2717.45	2719.77	2.32451	0.22519	5.1592
188	209	AHHPDDRDRDRDPSEEQHGVDE	19	2612.11	2615.18	2616.62	1.44046	0.14577	3.23163
217	229	TRDCVQRCIVEED	12	1565.7	1566.46	1568.88	2.42268	0.307457	3.79908
222	229	QRCIVEED	7	991.451	991.751	993.678	1.92715	0.143987	4.6715
223	233	RCIVEEDLFLD	10	1351.66	1352.24	1354.17	1.92245	0.1126	5.48081
225	230	IVEEDL	5	717.366	717.554	717.993	0.438517	0.075843	5.18999
231	235	FLDEF	4	670.308	670.617	670.939	0.322326	0.020011	6.50393
235	240	FGIQCE	5	696.302	696.649	697.412	0.762838	0.073136	5.49712
250	272	KTRCTKGCAQWYRALKELESCQE	22	2731.31	2732.67	2736.65	3.97832	0.378632	4.04276
262	281	RALKELESCQEACLSLQFYP	18	2328.14	2329.36	2331.37	2.01572	0.171421	4.56108
263	276	ALKELESCQEACLS	13	1523.71	1524.35	1527.08	2.73243	0.240244	4.94991
277	302	LQFYPYDMPCIGACEMAQRDYWHLQR	23	3234.44	3236.06	3237.76	1.70535	0.16871	4.04456
301	308	QRLAISHL	7	937.558	938.217	939.134	0.916431	0.126571	4.76892
304	308	AISHL	4	540.314	540.663	541.284	0.621034	0.094505	3.88208
309	316	VERTQPQL	6	970.532	971.027	972.243	1.21537	0.344439	4.1531
309	316	VERTQPQL	6	970.532	971.06	972.032	0.971818	0.078834	4.36292
309	317	VERTQPQLE	7	1099.57	1100.16	1101.54	1.38851	0.119814	4.03628
309	324	VERTQPQLERAPRADG	13	1822.95	1825.74	1827.7	1.96199	0.041524	3.54801
317	330	ERAPRADGQSTPLT	11	1498.76	1499.81	1501.66	1.84523	0.068126	3.86109
317	340	ERAPRADGQSTPLTIRWAMHFPEH	20	2803.38	2805.07	2807.62	2.55333	0.046518	5.43168
328	341	PLTIRWAMHFPEHY	11	1797.89	1798.9	1800.32	1.4235	0.052417	5.59667
331	340	IRWAMHFPEH	8	1323.64	1324.41	1325.46	1.05463	0.302745	5.09853
331	341	IRWAMHFPEHY	9	1486.7	1487.58	1488.72	1.14117	0.439931	5.30807
331	343	IRWAMHFPEHYLA	11	1670.83	1671.65	1672.17	0.520063	0.066697	5.6618
334	348	AMHFPEHYLASRPFN	12	1816.86	1817.9	1819.28	1.38584	0.107954	5.1368
337	355	FPEHYLASRPFNIQYQFVD	16	2371.15	2372.38	2373.14	0.762694	0.155715	4.41956
341	348	YLASRPFN	6	967.5	967.968	968.979	1.01127	0.084942	4.80974
341	350	YLASRPFNIQ	8	1208.64	1209.22	1210.42	1.19638	0.15029	5.19525
341	351	YLASRPFNIQY	9	1371.71	1372.39	1373.6	1.21813	0.037547	5.78715
342	350	LASRPFNIQ	7	1045.58	1046.13	1047.22	1.09554	0.294992	4.89995
342	352	LASRPFNIQYQ	9	1336.7	1337.49	1338.42	0.933547	0.071163	5.23425
342	353	LASRPFNIQYQF	10	1483.77	1484.47	1485.7	1.23355	0.169076	5.83476
349	353	IQYQF	4	698.351	698.641	698.789	0.147957	0.0228622	5.61636
352	360	QFVDHHGEE	8	1097.46	1097.99	1098.31	0.319216	0.082779	3.57598
353	360	FVDHHGEE	7	969.406	969.843	970.105	0.262383	0.064975	3.27366
353	361	FVDHHGEEL	8	1082.49	1083.08	1083.52	0.440071	0.063827	4.32272
353	363	FVDHHGEELDL	10	1310.6	1311.18	1312.29	1.10586	0.097539	4.70406
354	363	VDHHGEELDL	9	1163.53	1164.2	1165.1	0.892843	0.279644	4.77008
361	383	LDLEQEDQDASGETGSSAWFNLA	22	2483.08	2483.95	2485.82	1.87221	0.257151	3.16134
364	378	EQEDQDASGETGSSA	14	1510.58	1511.23	1513.03	1.79154	0.041562	3.46026
364	379	EQEDQDASGETGSSAW	15	1696.66	1697.5	1699.35	1.84555	0.043091	5.23663
364	380	EQEDQDASGETGSSAWF	16	1843.73	1844.68	1846.46	1.78019	0.067895	6.28324
379	384	WFNLAD	5	765.357	765.725	766.341	0.615746	0.132083	6.38693
380	384	FNLAD	4	579.277	579.546	580.055	0.509217	0.056865	4.87783
389	396	EYYVCEIL	7	1031.48	1031.93	1033.3	1.36598	0.142186	4.7054
395	404	ILEALIPYTQ	8	1160.66	1161.15	1162.89	1.73569	0.318293	4.74285
397	407	EALIPYTQYRF	9	1400.72	1401.65	1402.51	0.854941	0.069396	6.13633
398	405	ALIPYTQY	6	968.509	968.926	969.597	0.671096	0.0227087	5.70574
398	407	ALIPYTQYRF	8	1271.68	1272.5	1273.05	0.550663	0.15689	5.64669
400	407	IPYTQYRF	6	1087.56	1087.98	1088.88	0.89543	0.05047	5.20482
406	416	RFRFELPFGEN	9	1411.71	1412.48	1413.22	0.743839	0.077981	6.10889
406	418	RFRFELPFGENRD	11	1682.84	1683.74	1684.8	1.06214	0.324228	5.57416
406	424	RFRFELPFGENRDEVLYSP	16	2371.18	2372.38	2374.05	1.66995	0.160319	4.04363
408	416	RFELPFGEN	7	1108.54	1109.03	1110.01	0.97237	0.251556	5.78314
408	421	RFELPFGENRDEVL	12	1720.87	1721.78	1723.04	1.26052	0.089279	6.01153
417	421	RDEVL	4	631.341	631.693	632.177	0.484022	0.089303	4.13551
422	440	YSPATPAYQTPPEGAPISA	13	1917.92	1919.47	1920.92	1.45625	0.115792	4.99098
432	451	PPEGAPISAPVIEHLMGLDD	15	2058.02	2059.16	2060.75	1.59296	0.080866	5.3881
441	446	PVIEHL	4	707.409	707.74	708.446	0.706505	0.120596	4.75939
441	448	PVIEHLMG	6	895.471	896.004	896.794	0.790071	0.225793	5.0632
441	449	PVIEHLMGL	7	1008.55	1009.36	1010.17	0.815752	0.065453	6.19473
441	450	PVIEHLMGLD	8	1123.58	1124.39	1125.46	1.06547	0.216021	5.87923
441	455	PVIEHLMGLDDSHLA	13	1646.82	1647.73	1650.78	3.0442	0.29666	4.20028
442	446	VIEHL	4	610.356	610.696	611.255	0.559167	0.049072	4.97484
442	448	VIEHLMG	6	798.418	798.732	799.525	0.792993	0.039595	5.27416
442	454	VIEHLMGLDDSHL	12	1478.73	1479.42	1480.74	1.31741	0.119176	5.46805
443	448	IEHLMG	5	699.349	699.579	699.745	0.165768	0.032497	5.19003
446	457	LMGLDDSHLAVH	11	1307.64	1308.24	1309.94	1.70137	0.25671	3.62392
447	454	MGLDDSHL	7	887.393	888.016	888.282	0.265907	0.0779925	4.98648
448	454	GLDDSHL	6	756.352	756.772	756.985	0.213537	0.048933	5.19047
449	454	LDDSHL	5	699.331	699.623	699.784	0.161019	0.034396	4.48417
458	465	WHPGRFTN	6	1014.49	1014.88	1016.39	1.50824	0.100693	3.94253
459	484	HPGRFTNGPIEGYRLRLSSSEGNATS	23	2803.39	2805.04	2809.03	3.99523	0.323815	5.03927
464	470	TNGPIEG	5	687.331	687.646	688.2	0.553539	0.044251	4.12524
465	482	NGPIEGYRLRLSSSEGNA	16	1919.96	1920.94	1922.51	1.56821	0.098225	4.61503
473	482	LRLSSSEGNA	9	1033.53	1034.49	1035.97	1.48058	0.139406	5.42055
480	490	GNATSEQLVPA	9	1086.54	1086.91	1088.23	1.32089	0.066438	3.70934
486	497	QLVPAGRGSYIF	10	1307.71	1308.61	1310.22	1.61357	0.18414	5.48481
487	497	LVPAGRGSYIF	9	1179.65	1180.41	1181.79	1.37484	0.045158	5.87404
496	500	IFSQL	4	607.345	607.732	608.192	0.460197	0.115887	5.56749
500	506	LQAGTNY	6	766.373	766.593	767.692	1.09867	0.098747	4.16983
510	524	LSMINKQGEGPVAKG	13	1528.82	1529.45	1530.73	1.284	0.1346	4.21086
510	544	LSMINKQGEGPVAKGFVQTHSARNEKPAKDLTESV	32	3766.95	3769.06	3773.96	4.89359	0.497085	4.27052
512	529	MINKQGEGPVAKGFVQTH	16	1957	1958.06	1959.49	1.43514	0.062882	4.51778
513	524	INKQGEGPVAKG	10	1197.66	1198.27	1199.49	1.22183	0.061285	3.1993
513	525	INKQGEGPVAKGF	11	1344.73	1345.42	1346.8	1.37658	0.106921	4.4169
514	524	NKQGEGPVAKG	9	1084.57	1084.79	1085.52	0.734073	0.061115	3.92921
525	542	FVQTHSARNEKPAKDLTE	16	2071.06	2072.35	2074.42	2.0689	0.170177	3.54906
525	545	FVQTHSARNEKPAKDLTESVL	19	2370.24	2371.44	2374.55	3.11346	0.341265	4.15703
531	548	ARNEKPAKDLTESVLLVG	16	1940.08	1941.28	1941.49	0.204826	0.129825	5.10505
536	547	PAKDLTESVLLV	10	1284.74	1285.32	1287.33	2.00642	0.299214	3.86488
540	545	LTESVL	5	661.377	661.571	662.008	0.436868	0.026201	5.02216
546	553	LVGRRAVM	7	901.54	902.01	902.609	0.598776	0.015147	3.95044
546	564	LVGRRAVMWQSLEPAGENS	17	2100.07	2101.24	2103.18	1.93895	0.227884	4.97797
552	579	VMWQSLEPAGENSMIYQSQEELADIAWS	26	3212.46	3214.04	3216.06	2.0238	0.157741	4.0446
554	562	WQSLEPAGE	7	1016.47	1017.1	1017.75	0.646284	0.14568	5.28981
554	563	WQSLEPAGEN	8	1130.51	1130.94	1131.96	1.0206	0.041354	5.1711
554	564	WQSLEPAGENS	9	1217.54	1217.99	1219.15	1.16887	0.309553	4.96921
554	565	WQSLEPAGENSM	10	1348.58	1349.31	1350.82	1.50847	0.175126	5.19615
555	565	QSLEPAGENSM	9	1162.5	1163.07	1164.52	1.45065	0.140618	5.05063
555	579	QSLEPAGENSMIYQSQEELADIAWS	23	2796.27	2797.73	2802.26	4.53038	0.470922	3.73961
564	577	SMIYQSQEELADIA	13	1597.74	1598.35	1599.92	1.5703	0.22981	5.46741
565	570	MIYQSQ	5	769.355	769.71	770.423	0.713229	0.046182	4.39202
566	570	IYQSQ	4	638.314	638.595	639.232	0.637092	0.027171	3.48615
566	573	IYQSQEEL	7	1009.48	1010.02	1011.13	1.10339	0.232979	4.89562
573	586	LADIAWSKREQQLW	13	1743.92	1744.85	1745.84	0.982798	0.057514	6.07601
574	584	ADIAWSKREQQ	10	1331.67	1332.3	1333.38	1.0822	0.078655	4.23044
574	585	ADIAWSKREQQL	11	1444.75	1445.83	1447.02	1.19066	0.146378	4.44831
574	587	ADIAWSKREQQLWL	13	1743.92	1744.94	1746.01	1.07157	0.190832	5.84919
575	585	DIAWSKREQQL	10	1373.72	1374.52	1375.39	0.868484	0.026897	4.83901
576	585	IAWSKREQQL	9	1258.69	1259.44	1260.47	1.02239	0.245087	4.48839
576	587	IAWSKREQQLWL	11	1557.85	1558.76	1559.7	0.947542	0.234901	5.76219
577	585	AWSKREQQL	8	1145.61	1146.3	1146.8	0.506718	0.477762	4.61631
578	585	WSKREQQL	7	1074.57	1075.04	1076.23	1.18769	0.170325	4.44384
579	608	SKREQQLWLLNVHGELRSLKFESGQMVSPA	28	3467.82	3469.87	3474.74	4.87643	0.497601	3.80049
582	598	EQQLWLLNVHGELRSLK	16	2063.14	2063.63	2066.32	2.69437	0.342021	5.26473
586	594	WLLNVHGEL	8	1080.58	1081.09	1081.74	0.651707	0.02149	6.34012
587	594	LLNVHGEL	7	894.504	894.825	895.449	0.624118	0.152253	6.10208
588	594	LNVHGEL	6	781.42	781.762	782.45	0.688211	0.238993	5.36368
589	594	NVHGEL	5	668.336	668.569	669.297	0.728426	0.102012	4.38217
594	610	LRSLKFESGQMVSPAQQ	15	1905.99	1907.04	1908.91	1.87305	0.175	3.54839
595	603	RSLKFESGQ	8	1051.55	1052.16	1053.32	1.16387	0.277237	3.85219
595	610	RSLKFESGQMVSPAQQ	14	1792.9	1794.33	1796.74	2.41875	0.189974	4.54959
602	611	GQMVSPAQQL	8	1058.53	1058.93	1060.25	1.31376	0.148222	4.20233
604	610	MVSPAQQ	5	760.366	760.641	762.022	1.3806	0.058927	3.87616
604	613	MVSPAQQLKL	8	1114.63	1115.16	1118.18	3.02312	0.104449	5.04697
605	615	VSPAQQLKLDL	9	1211.7	1212.54	1213.8	1.2656	0.043897	5.96054
611	630	LKLDLGNISSGRWVPRRLSF	18	2314.31	2315.67	2317.83	2.15438	0.131285	5.75287
630	639	FDWLHHRLYF	9	1433.71	1434.29	1436.57	2.2797	0.246274	3.77936
631	638	DWLHHRLY	7	1139.57	1140.19	1140.21	0.015777	0.044103	4.9165
631	639	DWLHHRLYF	8	1286.64	1287.46	1287.52	0.055102	0.074826	5.92754
631	640	DWLHHRLYFA	9	1357.68	1358.46	1358.48	0.021202	0.082387	5.34798
631	641	DWLHHRLYFAM	10	1488.72	1489.54	1489.54	0.003489	0.127762	5.66167
632	652	WLHHRLYFAMESPERNQSSFQ	19	2663.26	2664.74	2666.45	1.70912	0.132634	4.04648
633	640	LHHRLYFA	7	1056.57	1057.15	1057.2	0.048591	0.157524	5.35012
640	665	AMESPERNQSSFQIISTDLLGESAQK	24	2866.39	2867.59	2869.88	2.28236	0.218267	4.04252
644	669	PERNQSSFQIISTDLLGESAQKVGES	24	2820.4	2821.92	2824.68	2.75606	0.313004	5.12011
652	656	QIIST	4	561.324	561.758	561.926	0.167433	0.113913	4.12203
654	659	ISTDLL	5	661.377	661.553	661.924	0.371055	0.062883	4.94681
656	669	TDLLGESAQKVGES	13	1433.71	1434.39	1434.93	0.543367	0.261337	5.67715
657	669	DLLGESAQKVGES	12	1332.66	1333.76	1335.76	1.99602	0.313449	4.85196
659	669	LGESAQKVGES	10	1104.55	1105.05	1106.46	1.40494	0.040777	3.70953
670	676	FDLPVEQ	5	847.42	847.858	848.289	0.431195	0.0294206	5.40519
670	677	FDLPVEQL	6	960.504	961.077	961.538	0.460709	0.143553	6.25475
674	691	VEQLEVDALNGWIFWRNE	17	2218.09	2219.33	2221.22	1.88638	0.269298	4.35481
677	682	LEVDAL	5	659.361	659.651	659.971	0.320076	0.0157246	5.51373
678	684	EVDALNG	6	717.341	717.688	717.77	0.082041	0.0217195	4.32229
682	689	LNGWIFWR	7	1091.58	1092.02	1093.98	1.96244	0.185143	4.71664
683	687	NGWIF	4	636.314	636.792	636.915	0.122937	0.061559	7.09267
688	694	WRNEESL	6	933.442	933.935	934.427	0.491624	0.090824	4.90118
695	703	WRQDLHGRM	8	1198.59	1199.21	1199.94	0.728864	0.022634	3.78498
695	707	WRQDLHGRMIHRL	12	1717.92	1718.92	1719.7	0.773146	0.329573	4.07952
695	716	WRQDLHGRMIHRLLRIRQPGWF	20	2871.57	2873.18	2875.43	2.25179	0.206991	4.88959
700	716	HGRMIHRLLRIRQPGWF	15	2173.22	2174.49	2175.78	1.28563	0.087522	4.98758
704	716	IHRLLRIRQPGWF	11	1692	1693.18	1694.24	1.06303	0.278184	5.0381
708	716	LRIRQPGWF	7	1172.67	1173.34	1174.31	0.969667	0.086682	5.26735
709	719	RIRQPGWFLVQ	9	1399.8	1400.58	1401.42	0.836228	0.105064	4.13006
716	723	FLVQPQHF	6	1015.54	1016.05	1017.27	1.2137	0.098676	5.04461
717	723	LVQPQHF	5	868.468	868.979	869.626	0.646777	0.185639	4.4991
717	735	LVQPQHFIIHLMLPQEGKF	16	2275.24	2276.78	2278.5	1.7177	0.233327	5.72279
719	723	QPQHF	3	656.315	656.595	657.231	0.635343	0.077	4.29635
720	723	PQHF	2	528.256	528.52	528.979	0.459158	0.043633	4.29715
724	729	IIHLML	5	739.453	739.934	739.973	0.039176	0.0828899	6.04446
724	735	IIHLMLPQEGKF	10	1425.79	1426.98	1427.95	0.973923	0.234725	5.59246
728	738	MLPQEGKFLEI	9	1304.69	1127.62	1128.7	1.07158	0.13502	4.86179
724	737	IIHLMLPQEGKFLE	12	1667.92	1668.82	1670.01	1.19012	0.276062	5.5383
724	748	IIHLMLPQEGKFLEISYDGGFKHPL	22	2882.53	2884.04	2886.57	2.52573	0.269841	5.62487
725	729	IHLML	4	626.369	626.797	626.87	0.073116	0.056549	6.30429
725	736	IHLMLPQEGKFL	10	1425.79	1426.83	1427.7	0.865787	0.191147	5.25489
726	741	HLMLPQEGKFLEISYD	14	1919.96	1920.67	1923.61	2.93825	0.187728	5.04456
728	735	MLPQEGKF	6	949.481	950.027	951.003	0.976105	0.04512	5.03247
728	738	MLPQEGKFLEI	9	1304.69	1305.22	1306.39	1.16705	0.135194	4.69111
730	735	PQEGKF	4	705.357	705.666	706.522	0.856397	0.274636	4.41756
730	745	PQEGKFLEISYDGGFK	14	1814.9	1815.82	1819.52	3.69369	0.35937	4.19926
737	765	EISYDGGFKHPLPLPPPSNGAGNGPASSH	22	2900.4	2902.25	2904.27	2.01696	0.17847	5.59788
738	756	ISYDGGFKHPLPLPPPSNG	13	1993.02	1994.02	1994.51	0.488939	0.184509	6.60914
753	767	PSNGAGNGPASSHWQ	12	1466.64	1467.46	1470.19	2.72864	0.091509	5.5251
760	773	GPASSHWQSFALLG	12	1457.72	1458.5	1459.52	1.02637	0.142266	4.4365
765	769	HWQSF	4	704.315	704.607	705.083	0.47595	0.139328	5.13898
770	783	ALLGRSLLLPDSGQ	12	1439.82	1440.51	1442.16	1.64925	0.176193	5.46634
770	784	ALLGRSLLLPDSGQL	13	1552.91	1553.67	1555.3	1.62878	0.193782	5.80703
770	786	ALLGRSLLLPDSGQLIL	15	1779.07	1779.93	1781.6	1.6737	0.182279	6.3192
772	786	LGRSLLLPDSGQLIL	13	1594.95	1595.68	1596.95	1.2677	0.094013	6.08948
773	783	GRSLLLPDSGQ	9	1142.62	1143.26	1143.98	0.724653	0.065516	5.16983
773	784	GRSLLLPDSGQL	10	1255.7	1256.26	1257.17	0.911099	0.319347	5.51168
773	786	GRSLLLPDSGQLIL	12	1481.87	1482.82	1483.83	1.00765	0.190633	5.97326
776	784	LLLPDSGQL	7	955.546	955.919	956.592	0.672915	0.052533	6.29185
776	786	LLLPDSGQLIL	9	1181.71	1182.23	1182.98	0.752247	0.32577	6.72214
777	785	LLPDSGQLI	7	955.546	955.931	956.944	1.01249	0.107175	5.69036
779	791	PDSGQLILVEQQG	11	1383.71	1384.35	1385.71	1.35962	0.103606	5.82329
787	809	VEQQGQAASPSASWPLKNLPDCW	19	2512.19	2513.63	2514.31	0.675793	0.268564	6.60947
788	807	EQQGQAASPSASWPLKNLPD	16	2124.04	2125.03	2127.24	2.21027	0.153491	4.2083
809	813	WAVIL	4	601.371	601.569	602	0.430941	0.044699	6.49484
810	835	AVILLVPESQPLTSAGGKPHSLKALL	22	2639.55	2641.08	2645.17	4.09176	0.447689	5.29196
810	838	AVILLVPESQPLTSAGGKPHSLKALLGAQ	25	2895.67	2897.31	2902.04	4.73231	0.461657	5.2683
811	835	VILLVPESQPLTSAGGKPHSLKALL	21	2568.51	2569.97	2574.21	4.24164	0.393196	5.23501
811	837	VILLVPESQPLTSAGGKPHSLKALLGA	23	2696.57	2698.15	2702.6	4.44515	0.475544	5.30506
811	838	VILLVPESQPLTSAGGKPHSLKALLGAQ	24	2824.63	2826.19	2831.01	4.81879	0.474746	5.21994
814	831	LVPESQPLTSAGGKPHSL	14	1817.98	1818.95	1820.98	2.03297	0.074568	4.54014
814	833	LVPESQPLTSAGGKPHSLKA	16	2017.11	2018.17	2020.43	2.25242	0.119341	4.18305
814	837	LVPESQPLTSAGGKPHSLKALLGA	20	2371.33	2372.84	2375.14	2.29543	0.090624	5.19769
814	838	LVPESQPLTSAGGKPHSLKALLGAQ	21	2499.39	2500.95	2503.4	2.45063	0.098175	5.09729
829	848	HSLKALLGAQAAKISWKEPE	18	2177.21	2178.28	2181.37	3.08433	0.368391	5.26436
836	856	GAQAAKISWKEPERNPYQSAD	18	2346.15	2347.44	2349.88	2.43861	0.247508	4.20951
838	856	QAAKISWKEPERNPYQSAD	16	2218.09	2219.19	2221.03	1.8382	0.08689	4.53048
839	856	AAKISWKEPERNPYQSAD	15	2090.03	2091.16	2093.04	1.87408	0.186982	4.34224
840	856	AKISWKEPERNPYQSAD	14	2018.99	2020.03	2021.69	1.65387	0.153016	4.50717
841	856	KISWKEPERNPYQSAD	13	1947.96	1948.92	1950.71	1.79056	0.204893	4.31746
841	857	KISWKEPERNPYQSADA	14	2018.99	2020	2022.19	2.18997	0.223367	4.15346
844	859	WKEPERNPYQSADAAR	13	1917.92	1918.93	1920.71	1.78157	0.042643	5.22482
856	865	DAARSWSYEL	9	1197.55	1198.02	1199.48	1.46497	0.192178	5.56171
857	864	AARSWSYE	7	969.442	970.033	970.841	0.807713	0.11576	4.89837
857	865	AARSWSYEL	8	1082.53	1083.44	1084.14	0.693422	0.124058	5.59837
862	879	SYELEVLDVASQSAFSIR	17	2014.01	2014.94	2016.97	2.03026	0.258539	4.18082
864	873	ELEVLDVASQ	9	1102.56	1103.1	1103.94	0.837353	0.085746	5.85293
869	876	DVASQSAF	7	824.379	824.885	826.259	1.37317	0.413925	4.94271
869	878	DVASQSAFSI	9	1024.49	1025.29	1026.08	0.786855	0.158549	4.63366
876	889	FSIRNIRGPIFGLQ	12	1617.92	1618.7	1619.89	1.19573	0.216754	6.00341
876	896	FSIRNIRGPIFGLQRLQPDNL	18	2454.37	2455.74	2459.38	3.63898	0.280632	5.54748
877	888	SIRNIRGPIFGL	10	1342.8	1343.51	1345.24	1.73069	0.233855	5.96129
887	896	GLQRLQPDNL	8	1153.63	1154.3	1155.31	1.00957	0.095045	5.10645
888	896	LQRLQPDNL	7	1096.61	1097.34	1098.17	0.823136	0.189407	5.41813
889	896	QRLQPDNL	6	983.527	983.95	984.685	0.735121	0.0742505	4.48912
900	912	RVRAINVDGEPGE	11	1411.73	1412.5	1414.35	1.85163	0.374818	3.96487
904	912	INVDGEPGE	7	929.421	929.92	931.428	1.50857	0.441298	4.25981
908	923	GEPGEWTEPLAARTWP	12	1796.86	1797.73	1799.41	1.6803	0.159781	4.43419
913	918	WTEPLA	4	716.361	716.77	717.351	0.580484	0.167988	5.35318
919	941	ARTWPLGPHRLRWASRQGSVIHT	20	2682.46	2684.08	2685.75	1.66962	0.203422	4.30913
919	943	ARTWPLGPHRLRWASRQGSVIHTNE	22	2925.55	2927.25	2928.75	1.50169	0.365775	4.42014
920	938	RTWPLGPHRLRWASRQGSV	16	2260.23	2261.71	2262.77	1.06051	0.167723	4.65585
920	940	RTWPLGPHRLRWASRQGSVIH	18	2510.38	2511.61	2513.41	1.7965	0.226762	4.65394
920	941	RTWPLGPHRLRWASRQGSVIHT	19	2611.42	2613.04	2614.38	1.33997	0.354194	4.43243
920	943	RTWPLGPHRLRWASRQGSVIHTNE	21	2854.51	2856.25	2857.93	1.68335	0.194501	4.20725
920	944	RTWPLGPHRLRWASRQGSVIHTNEL	22	2967.59	2969.29	2971.04	1.74151	0.200224	4.44064
923	941	PLGPHRLRWASRQGSVIHT	16	2168.19	2169.5	2170.36	0.859074	0.031481	4.62908
923	943	PLGPHRLRWASRQGSVIHTNE	18	2411.28	2412.62	2413.57	0.95077	0.108197	4.56076
924	941	LGPHRLRWASRQGSVIHT	16	2071.14	2072.33	2073.16	0.829752	0.050158	4.62381
924	943	LGPHRLRWASRQGSVIHTNE	18	2314.23	2315.4	2316.8	1.40044	0.069924	4.21124
930	937	RWASRQGS	7	947.481	947.918	948.565	0.646973	0.073596	4.86467
932	944	ASRQGSVIHTNEL	12	1411.73	1412.35	1414.71	2.36149	0.203868	4.02097
942	948	NELGEGL	6	731.357	731.784	732.407	0.622584	0.0784924	5.24627
942	949	NELGEGLE	7	860.4	860.638	861.594	0.955141	0.19398	4.97998
944	948	LGEGL	4	488.272	488.602	489.193	0.591263	0.0888048	4.92715
945	963	GEGLEVQQEQLERLPGPMT	16	2111.04	2112.16	2113.31	1.14704	0.256841	5.22543
949	955	EVQQEQL	6	873.431	873.964	875.068	1.10453	0.167601	4.4628
950	955	VQQEQL	5	744.389	744.661	745.611	0.94992	0.144984	4.36337
952	963	QEQLERLPGPMT	9	1398.7	1399.38	1400.24	0.859064	0.251814	5.36073
956	963	ERLPGPMT	5	900.461	900.931	901.254	0.32247	0.10641	4.46761
956	964	ERLPGPMTM	6	1031.5	1032.1	1032.74	0.645602	0.0810634	5.14973
968	995	SVGYYVTGDGLLHCINLVHSQWGCPISE	26	3047.44	3049.31	3051.66	2.34943	0.225543	5.59709
972	978	YVTGDGL	6	724.351	725.061	725.57	0.50822	0.019955	4.68407
972	979	YVTGDGLL	7	837.435	837.893	838.08	0.186878	0.049284	6.03946
982	995	INLVHSQWGCPISE	12	1582.77	1583.55	1585.14	1.59254	0.168729	5.76472
982	1005	INLVHSQWGCPISEPLQHVGSVTY	21	2664.32	2665.69	2667.94	2.24509	0.391087	5.88106
995	1011	EPLQHVGSVTYDWRGGR	15	1956.97	1958	1959.78	1.78239	0.209575	4.16592
996	1004	PLQHVGSVT	7	937.51	938.041	938.416	0.375229	0.067951	4.1329
996	1005	PLQHVGSVTY	8	1100.57	1101.39	1101.99	0.601435	0.119532	4.85363
996	1006	PLQHVGSVTYD	9	1215.6	1216.41	1217.09	0.678586	0.082065	4.61786
996	1012	PLQHVGSVTYDWRGGRV	15	1926.99	1928.15	1929.09	0.939828	0.049071	4.95337
1004	1017	TYDWRGGRVYWTDL	13	1787.85	1788.68	1790.03	1.34943	0.260634	5.6208
1006	1017	DWRGGRVYWTDL	11	1523.74	1524.57	1524.8	0.222478	0.057169	6.15936
1007	1017	WRGGRVYWTDL	10	1408.71	1409.58	1409.75	0.173384	0.086531	5.88229
1010	1020	GRVYWTDLARN	10	1350.69	1351.39	1353.34	1.94968	0.017976	4.54748
1013	1017	YWTDL	4	697.319	698.064	698.161	0.09688	0.0711477	6.20475
1018	1035	ARNCVVRMDPWSGSRELL	16	2089.04	2090.29	2091.13	0.834382	0.321698	5.44465
1021	1035	CVVRMDPWSGSRELL	13	1747.86	1748.96	1749.85	0.888095	0.287184	5.73612
1023	1035	VRMDPWSGSRELL	11	1545.78	1546.83	1547.69	0.856254	0.382058	5.58013
1024	1035	RMDPWSGSRELL	10	1446.72	1447.51	1448.16	0.65078	0.084155	5.7054
1029	1035	SGSRELL	6	761.415	761.647	762.074	0.427295	0.198342	5.36165
1035	1051	LPVFEANFLALDPRQGH	14	1924.01	1924.97	1926.99	2.02802	0.116283	3.50319
1042	1052	FLALDPRQGHL	9	1266.7	1267.25	1268.48	1.23094	0.114196	5.02129
1043	1052	LALDPRQGHL	8	1119.63	1120.11	1121.05	0.94325	0.062395	4.84705
1043	1053	LALDPRQGHLY	9	1282.69	1283.41	1284.33	0.920828	0.144859	4.87873
1044	1052	ALDPRQGHL	7	1006.54	1007.35	1008.12	0.769725	0.075332	4.851
1045	1053	LDPRQGHLY	7	1098.57	1099.07	1100.04	0.971083	0.117879	4.69061
1047	1053	PRQGHLY	5	870.458	871.012	871.855	0.843368	0.05955	4.68951
1053	1060	YYATSSQL	7	932.436	933.059	933.47	0.410751	0.110726	5.05397
1053	1069	YYATSSQLSRHGSTPDE	15	1898.85	1899.73	1901.17	1.44389	0.12511	3.73955
1054	1060	YATSSQL	6	769.373	769.698	770.227	0.52964	0.168296	4.48912
1061	1073	SRHGSTPDEAVTY	11	1419.65	1420.44	1421.91	1.46902	0.388255	4.00089
1066	1073	TPDEAVTY	6	895.404	895.76	897.176	1.41548	0.141334	4.27271
1073	1086	YYRVNGLEGSIASF	13	1575.78	1576.75	1577.89	1.13861	0.290601	5.67304
1074	1080	YRVNGLE	6	850.442	850.623	852.105	1.48212	0.103951	4.81984
1074	1085	YRVNGLEGSIAS	11	1265.65	1266.21	1267.84	1.63686	0.036355	4.94795
1075	1086	RVNGLEGSIASF	11	1249.65	1250.29	1252.35	2.05629	0.411215	5.58795
1083	1098	IASFVLDTQQDQLFWL	15	1923.99	1925	1926.98	1.98463	0.098446	3.45293
1087	1092	VLDTQQ	5	703.362	703.845	704.501	0.655733	0.052508	3.77379
1087	1095	VLDTQQDQL	8	1059.53	1060.1	1060.95	0.851108	0.211647	4.81943
1087	1096	VLDTQQDQLF	9	1206.6	1207.21	1208.03	0.816781	0.207879	5.8805
1096	1104	FWLVKGSGA	8	964.525	965.051	965.846	0.795042	0.264135	5.60954
1096	1107	FWLVKGSGALRL	11	1346.79	1347.76	1348.83	1.06904	0.259672	5.86241
1097	1104	WLVKGSGA	7	817.457	817.88	818.769	0.889365	0.342183	4.68025
1097	1107	WLVKGSGALRL	10	1199.73	1200.53	1201.65	1.12224	0.372309	5.37683
1098	1107	LVKGSGALRL	9	1013.65	1014.26	1015.02	0.760936	0.021809	5.59783
1099	1107	VKGSGALRL	8	900.562	901.051	901.736	0.685181	0.034973	5.59746
1108	1117	YRAPLTAGGD	8	1020.51	1021.02	1022.09	1.06135	0.291158	4.17528
1108	1118	YRAPLTAGGDS	9	1107.54	1108.1	1109.44	1.33996	0.386773	4.11724
1108	1119	YRAPLTAGGDSL	10	1220.63	1221.53	1222.98	1.45137	0.312664	4.86974
1108	1120	YRAPLTAGGDSLQ	11	1348.69	1349.79	1351.24	1.45443	0.110901	4.75366
1113	1129	TAGGDSLQMIQQIKGVF	16	1792.93	1794.42	1797.23	2.81748	0.194997	4.19318
1121	1129	MIQQIKGVF	8	1063.6	1064.65	1066.66	2.01001	0.240736	5.43743
1122	1129	IQQIKGVF	7	932.556	933.047	935.043	1.99619	0.293048	5.21739
1123	1129	QQIKGVF	6	819.472	819.805	821.646	1.84149	0.241466	5.21656
1124	1129	QIKGVF	5	691.414	691.759	693.178	1.419	0.192574	5.2164
1129	1137	FQAVPDSLQ	7	1004.5	1004.81	1007.52	2.71407	0.101423	4.39766
1130	1136	QAVPDSL	5	729.378	729.864	730.632	0.767279	0.056662	5.05829
1130	1137	QAVPDSLQ	6	857.436	857.702	858.616	0.91325	0.159204	4.41693
1130	1138	QAVPDSLQL	7	970.52	971.111	972.052	0.940905	0.271733	5.58815
1137	1145	QLLRPLGAL	7	980.625	981.012	982.022	1.01048	0.060856	5.8818
1137	1146	QLLRPLGALL	8	1093.71	1094.38	1095.49	1.1094	0.435102	6.18663
1138	1145	LLRPLGAL	6	852.567	852.996	853.964	0.96858	0.079088	5.7748
1138	1146	LLRPLGALL	7	965.651	966.315	967.161	0.846588	0.05292	6.37205
1139	1145	LRPLGAL	5	739.482	739.796	740.647	0.851276	0.098388	4.95936
1139	1146	LRPLGALL	6	852.567	853.091	853.746	0.655268	0.114071	6.0804
1146	1157	LWLERSGRRARL	11	1512.89	1513.7	1514.2	0.499087	0.040071	4.55159
1147	1157	WLERSGRRARL	10	1399.8	1400.59	1401.1	0.509745	0.059069	4.04793
1158	1166	VRLAAPLDV	7	953.578	954.288	956.03	1.74218	0.30241	5.21771
1164	1180	LDVMELPTPDQASPASA	13	1741.83	1742.78	1745.47	2.68224	0.234942	3.83234
1166	1180	VMELPTPDQASPASA	11	1513.72	1514.51	1515.44	0.923177	0.140639	5.25596
1166	1199	VMELPTPDQASPASALQLLDPQPLPPRDEGVIPM	25	3622.85	3624.94	3627.6	2.65841	0.213734	4.77231
1167	1180	MELPTPDQASPASA	10	1414.65	1415.4	1416.18	0.782324	0.087493	4.77584
1167	1181	MELPTPDQASPASAL	11	1527.74	1528.79	1529.31	0.515195	0.047943	5.686
1182	1202	QLLDPQPLPPRDEGVIPMTVL	15	2328.26	2329.62	2330.14	0.523014	0.279389	6.36435
1184	1202	LDPQPLPPRDEGVIPMTVL	13	2087.12	2088.58	2089.1	0.51665	0.239088	6.20174
1200	1209	TVLPDSVRLD	8	1114.61	1115.02	1116.05	1.03733	0.210559	5.86619
1200	1225	TVLPDSVRLDDGHWDDFHVRWQPSTS	23	3065.45	3067.58	3069.18	1.59883	0.325696	5.00211
1203	1216	PDSVRLDDGHWDDF	12	1673.72	1674.7	1675.89	1.1918	0.355304	5.49803
1204	1231	DSVRLDDGHWDDFHVRWQPSTSGGNHSV	26	3206.44	3208.14	3210.23	2.08715	0.168992	4.04199
1206	1216	VRLDDGHWDDF	10	1374.61	1375.31	1376.06	0.753057	0.047321	5.67082
1209	1216	DDGHWDDF	7	1006.35	1007.06	1007.43	0.371598	0.149233	5.93974
1217	1230	HVRWQPSTSGGNHS	12	1549.73	1550.55	1551.31	0.762159	0.083654	5.33447
1234	1245	RLLLEFGQRLQT	11	1473.85	1474.51	1476.65	2.13652	0.117413	5.22849
1236	1243	LLEFGQRL	7	975.562	975.996	977.421	1.42483	0.195362	5.64663
1236	1245	LLEFGQRLQT	9	1204.67	1205.42	1207.55	2.12613	0.166625	5.15162
1237	1245	LEFGQRLQT	8	1091.58	1092.1	1093.68	1.58477	0.043771	5.12069
1238	1245	EFGQRLQT	7	978.5	978.875	980.52	1.64433	0.151825	4.19335
1239	1245	FGQRLQT	6	849.458	849.912	851.14	1.22811	0.179254	4.12902
1240	1248	GQRLQTLDL	8	1043.58	1044.08	1045.33	1.24864	0.137017	5.03639
1244	1255	QTLDLSTPFARL	10	1361.74	1362.51	1363.68	1.16377	0.161144	6.04052
1246	1254	LDLSTPFAR	7	1019.55	1020.1	1021	0.896795	0.066943	6.10165
1246	1255	LDLSTPFARL	8	1132.64	1133.05	1134.14	1.08483	0.120749	6.95556
1247	1255	DLSTPFARL	7	1019.55	1020	1021.03	1.0291	0.238195	5.99407
1248	1255	LSTPFARL	6	904.525	904.998	905.628	0.630601	0.08484	5.83176
1255	1264	LTQLPQAQLQ	8	1139.64	1140.29	1142.43	2.13657	0.222093	5.33723
1256	1262	TQLPQAQ	5	785.415	785.815	787.1	1.28446	0.057383	4.00305
1256	1263	TQLPQAQL	6	898.499	898.951	900.728	1.77738	0.26109	4.95448
1256	1265	TQLPQAQLQL	8	1139.64	1140.14	1142.3	2.16463	0.049926	5.70526
1259	1265	PQAQLQL	5	797.452	797.73	799.169	1.43986	0.182496	5.52194
1259	1282	PQAQLQLKISITPRTAWRSGDTTR	21	2724.49	2726.1	2728.28	2.18287	0.227117	4.61426
1263	1296	LQLKISITPRTAWRSGDTTRVQLTTPPVAPSQPR	28	3772.1	3774.18	3778.76	4.57765	0.366375	4.6503
1264	1281	QLKISITPRTAWRSGDTT	16	2031.1	2032.17	2033.02	0.8483	0.087824	4.8166
1264	1285	QLKISITPRTAWRSGDTTRVQL	20	2527.41	2528.9	2530.59	1.69512	0.376184	4.84391
1265	1285	LKISITPRTAWRSGDTTRVQL	19	2399.35	2400.69	2402.12	1.42366	0.078231	5.01144
1266	1280	KISITPRTAWRSGDT	13	1688.91	1689.71	1690.69	0.980185	0.035257	4.44368
1266	1281	KISITPRTAWRSGDTT	14	1789.96	1790.95	1792.13	1.18059	0.242604	4.24666
1266	1283	KISITPRTAWRSGDTTRV	16	2045.12	2046.12	2047.73	1.61405	0.308382	4.04691
1266	1284	KISITPRTAWRSGDTTRVQ	17	2173.18	2174.35	2176.3	1.94523	0.175948	3.93951
1266	1285	KISITPRTAWRSGDTTRVQL	18	2286.27	2287.56	2289.28	1.72506	0.213653	4.40482
1266	1285	KISITPRTAWRSGDTTRVQL	18	2286.27	2287.67	2289.04	1.36222	0.171055	4.77724
1267	1277	ISITPRTAWRS	9	1287.72	1288.3	1288.58	0.277661	0.081117	5.15584
1271	1285	PRTAWRSGDTTRVQL	13	1743.92	1744.77	1746.04	1.2615	0.178775	4.6143
1271	1286	PRTAWRSGDTTRVQLT	14	1844.97	1845.86	1847.23	1.36665	0.092186	5.03145
1271	1296	PRTAWRSGDTTRVQLTTPPVAPSQPR	20	2875.53	2877.02	2881.88	4.85433	0.433393	4.2666
1276	1289	RSGDTTRVQLTTPP	11	1528.81	1529.59	1531.21	1.61809	0.22546	3.84285
1277	1291	SGDTTRVQLTTPPVA	12	1542.81	1543.67	1544.31	0.649524	0.021336	4.81562
1282	1293	RVQLTTPPVAPS	8	1265.72	1265.89	1266.9	1.01221	0.097185	4.06547
1282	1295	RVQLTTPPVAPSQP	9	1490.83	1491.34	1495.09	3.74819	0.335402	4.22503
1282	1296	RVQLTTPPVAPSQPR	10	1646.93	1647.72	1650.78	3.06292	0.369109	3.90478
1284	1296	QLTTPPVAPSQPR	8	1391.76	1392.22	1395.27	3.04055	0.204494	3.87285
1286	1296	TTPPVAPSQPR	6	1150.62	1151.57	1152.98	1.40912	0.10769	3.66459

## Sheet: BOSS_COMPLEX
Start	End	Sequence	MaxUptake	MHP	Center (no D)	Center (10min)	Uptake	Uptake SD	RT (10min)
39	55	SPTKKSAPLRITKPQPT	12	1850.09	1851.07	1852.43	1.35528	0.312395	5.6541
49	58	ITKPQPTSQQ	7	1127.61	1128.07	1128.56	0.486092	0.061109	4.54164
54	65	PTSQQAKPISIT	9	1270.7	1271.24	1271.49	0.245093	0.029007	5.12886
54	74	PTSQQAKPISITTRAPTTVAS	17	2155.17	2156.4	2157.23	0.834161	0.124528	4.75884
68	76	APTTVASTT	7	848.436	848.945	850.572	1.62683	0.150135	5.05332
68	90	APTTVASTTDDEVSSSVDGQLAP	20	2248.05	2249.14	2250.02	0.877928	0.084342	4.12612
81	94	SSSVDGQLAPLISS	12	1360.7	1361.42	1362.31	0.88585	0.115333	5.30273
85	97	DGQLAPLISSTTE	11	1331.67	1332.24	1332.63	0.393491	0.080165	4.76904
98	112	GPSSGTTASLVPEIC	12	1418.68	1419.31	1421.24	1.92748	0.271761	4.69801
99	121	PSSGTTASLVPEICLNGLQLTVN	20	2314.2	2315.44	2316.23	0.790471	0.104907	4.57925
105	114	ASLVPEICLN	8	1058.56	1059.04	1060.64	1.59976	0.100253	3.85828
111	126	ICLNGLQLTVNSADEG	15	1646.81	1647.64	1649.9	2.26275	0.114445	4.93814
113	124	LNGLQLTVNSAD	11	1244.65	1245.09	1245.76	0.660982	0.400085	4.21036
113	129	LNGLQLTVNSADEGTVI	16	1743.91	1744.75	1745.7	0.952092	0.206636	4.5823
118	134	LTVNSADEGTVIRKQEE	16	1888.96	1889.93	1893.57	3.63601	0.416301	4.12197
118	135	LTVNSADEGTVIRKQEEF	17	2036.03	2037.15	2040.96	3.80497	0.376301	4.70823
119	133	TVNSADEGTVIRKQE	14	1646.83	1647.54	1648.97	1.42606	0.103179	4.52558
119	134	TVNSADEGTVIRKQEE	15	1775.88	1776.96	1780.12	3.16281	0.302989	3.73835
119	135	TVNSADEGTVIRKQEEF	16	1922.95	1923.96	1926.06	2.09108	0.604625	4.69664
121	134	NSADEGTVIRKQEE	13	1575.76	1576.53	1578.67	2.14675	0.348063	3.89517
121	135	NSADEGTVIRKQEEF	14	1722.83	1723.76	1728.21	4.44603	0.361361	4.32702
130	139	RKQEEFVKIL	9	1289.76	1290.31	1290.5	0.184465	0.035239	5.59465
131	138	KQEEFVKI	7	1020.57	1021.12	1022.89	1.77272	0.139092	4.50307
135	141	FVKILEG	6	805.482	805.901	806.568	0.66766	0.095014	5.03922
135	142	FVKILEGD	7	920.509	921.279	921.781	0.502016	0.156585	5.01377
136	142	VKILEGD	6	773.44	773.784	774.49	0.70583	0.091567	4.35133
136	145	VKILEGDVVL	9	1084.66	1085.13	1085.68	0.547572	0.116548	5.81791
143	156	VVLSVLTKDPDSAL	12	1456.83	1457.41	1458.07	0.657403	0.13419	5.32897
145	156	LSVLTKDPDSAL	10	1258.69	1259.36	1259.93	0.572014	0.114478	4.80577
146	156	SVLTKDPDSAL	9	1145.6	1146.23	1146.5	0.266046	0.038977	4.89977
146	157	SVLTKDPDSALF	10	1292.67	1293.29	1293.58	0.295485	0.061036	5.38874
148	156	LTKDPDSAL	7	959.504	959.993	960.444	0.45131	0.103642	4.5037
149	156	TKDPDSAL	6	846.42	846.807	846.993	0.185395	0.0424525	4.39842
151	156	DPDSAL	4	617.278	617.488	617.655	0.16678	0.044776	3.87418
155	166	ALFVINRVNQAN	11	1358.75	1359.36	1359.9	0.548227	0.141065	6.27494
157	166	FVINRVNQAN	9	1174.63	1175.48	1175.61	0.12834	0.120852	4.18208
157	169	FVINRVNQANLIM	12	1531.84	1532.73	1533.65	0.919456	0.097646	5.39104
158	167	VINRVNQANL	9	1140.65	1141.47	1141.78	0.307644	0.107371	4.43536
158	179	VINRVNQANLIMADFEIGIRAI	21	2470.36	2471.66	2473.12	1.46048	0.254183	4.58963
168	173	IMADFE	5	725.317	725.593	726.109	0.515371	0.059623	5.21634
170	175	ADFEIG	5	651.298	651.448	651.571	0.122804	0.007627	5.22716
170	178	ADFEIGIRA	8	991.521	991.894	991.929	0.034709	0.079625	5.144
171	178	DFEIGIRA	7	920.484	920.741	920.844	0.103393	0.031958	5.26094
172	178	FEIGIRA	6	805.457	805.801	805.911	0.110642	0.032827	5.59673
175	186	GIRAISIDNASL	11	1229.68	1231.04	1232.88	1.84092	0.092339	5.12959
179	186	ISIDNASL	7	832.441	832.734	833.753	1.01848	0.127225	5.18901
191	197	LIQEVQF	6	876.482	876.954	876.868	-0.085663	0.062455	5.58053
192	197	IQEVQF	5	763.399	763.784	763.722	-0.0620085	0.0696785	5.50587
193	199	QEVQFLQ	6	891.457	891.766	892.907	1.1411	0.119534	4.07955
194	215	EVQFLQQCTTYSMGIFVDWELY	21	2700.24	2701.6	2703.15	1.55153	0.185629	4.15268
204	209	YSMGIF	5	717.328	717.647	717.704	0.057852	0.021714	6.73347
208	213	IFVDWE	5	808.388	808.733	808.865	0.131977	0.238492	6.51346
208	214	IFVDWEL	6	921.472	922.087	922.286	0.199613	0.170077	7.04277
209	214	FVDWEL	5	808.388	808.688	809.04	0.351785	0.089287	6.96135
210	214	VDWEL	4	661.319	661.859	662.137	0.277388	0.090018	6.13494
215	219	YKQLE	4	680.361	680.624	681.017	0.393051	0.10275	3.88804
215	221	YKQLESV	6	866.462	866.949	867.416	0.467412	0.130905	4.49956
215	224	YKQLESVIKD	9	1222.67	1223.38	1224.83	1.4432	0.107014	4.20533
215	226	YKQLESVIKDLE	11	1464.79	1465.6	1467.63	2.02278	0.072071	5.2654
215	227	YKQLESVIKDLEY	12	1627.86	1628.72	1631.24	2.52001	0.214997	5.47082
220	226	SVIKDLE	6	803.451	803.685	804.191	0.506098	0.0869375	4.63166
220	227	SVIKDLEY	7	966.514	966.867	967.647	0.780006	0.175042	5.28158
221	227	VIKDLEY	6	879.482	879.852	880.82	0.967848	0.140958	4.80153
222	227	IKDLEY	5	780.414	780.718	782.53	1.81266	0.063264	4.38386
225	239	LEYNIWPIPGTRAHL	12	1779.95	1781.03	1781.98	0.954689	0.146839	5.87734
225	246	LEYNIWPIPGTRAHLFPKVAHL	18	2572.42	2573.84	2574.89	1.05593	0.110076	5.61885
227	239	YNIWPIPGTRAHL	10	1537.83	1538.66	1539.05	0.393071	0.132429	5.66694
227	246	YNIWPIPGTRAHLFPKVAHL	16	2330.29	2331.78	2332.25	0.466548	0.251099	5.46727
228	239	NIWPIPGTRAHL	9	1374.76	1375.48	1375.98	0.50164	0.168797	5.41739
228	246	NIWPIPGTRAHLFPKVAHL	15	2167.23	2168.51	2168.98	0.468647	0.156261	5.29243
229	245	IWPIPGTRAHLFPKVAH	13	1940.1	1941.19	1941.69	0.50603	0.222989	5.10885
230	239	WPIPGTRAHL	7	1147.64	1148.28	1148.81	0.527138	0.087569	5.61965
230	246	WPIPGTRAHLFPKVAHL	13	1940.1	1941.26	1941.65	0.38267	0.116045	5.48213
231	246	PIPGTRAHLFPKVAHL	12	1754.02	1754.96	1755.5	0.540642	0.095174	5.81543
232	245	IPGTRAHLFPKVAH	11	1543.89	1544.81	1545.2	0.391514	0.214653	5.10921
233	246	PGTRAHLFPKVAHL	11	1543.89	1544.78	1545.21	0.429273	0.107412	5.48266
233	257	PGTRAHLFPKVAHLLHQMPWGEKIA	21	2834.54	2836.14	2837.79	1.65435	0.204773	4.58802
240	246	FPKVAHL	5	811.482	811.823	811.975	0.151748	0.0659635	4.5656
240	260	FPKVAHLLHQMPWGEKIASVE	18	2417.28	2418.74	2420.75	2.01406	0.265522	5.33844
247	258	LHQMPWGEKIAS	10	1396.7	1397.54	1399.16	1.62034	0.215753	4.87933
247	260	LHQMPWGEKIASVE	12	1624.82	1626.14	1627.15	1.0124	0.262752	5.3047
253	258	GEKIAS	5	604.33	604.584	605.257	0.673372	0.040619	4.91664
253	260	GEKIASVE	7	832.441	832.772	833.42	0.647704	0.129549	5.30133
259	263	VEIAT	4	532.298	532.544	533.285	0.740917	0.073482	3.99302
259	264	VEIATE	5	661.34	661.574	662.488	0.913875	0.112642	4.12917
259	265	VEIATET	6	762.388	762.633	763.958	1.32477	0.135369	4.17432
261	265	IATET	4	534.277	534.674	535.251	0.577148	0.12285	3.46799
261	266	IATETL	5	647.361	647.685	648.459	0.77339	0.152287	4.93794
261	267	IATETLE	6	776.404	776.663	778.401	1.73711	0.075591	4.29436
264	268	ETLEM	4	622.275	622.904	623.449	0.544582	0.104667	5.15511
267	272	EMYNEF	5	832.318	832.758	833.27	0.511655	0.080146	5.66398
268	272	MYNEF	4	703.276	703.549	703.726	0.177921	0.064711	5.44042
269	273	YNEFM	4	703.276	703.569	704.139	0.570331	0.095523	5.32341
273	286	MEAARQEHMCLMHF	13	1733.74	1734.8	1736.31	1.51528	0.290786	5.20234
276	283	ARQEHMCL	7	987.45	987.876	988.343	0.467025	0.073484	4.62899
284	292	MHFKSDDNV	8	1092.48	1093.02	1093.68	0.658211	0.0874445	3.97774
284	293	MHFKSDDNVY	9	1255.54	1256.21	1256.56	0.353587	0.064905	4.52386
287	293	KSDDNVY	6	840.373	840.864	841.086	0.221768	0.0865325	3.84878
292	303	VYIMFGNKLASH	11	1379.71	1380.29	1381.66	1.36891	0.221338	3.83062
293	300	YIMFGNKL	7	985.518	986.024	986.045	0.020904	0.076297	5.89276
294	300	IMFGNKL	6	822.454	822.884	823.625	0.740622	0.0897465	5.31178
294	303	IMFGNKLASH	9	1117.58	1118.18	1120.13	1.94772	0.101009	3.79501
294	304	IMFGNKLASHF	10	1264.65	1265.34	1266.47	1.13469	0.185431	5.29357
295	304	MFGNKLASHF	9	1151.57	1152.1	1152.89	0.795725	0.109515	5.49043
299	309	KLASHFKENGT	10	1231.64	1232.35	1233.03	0.682915	0.208468	5.7812
311	320	FSVPTDRTDD	8	1152.52	1153.18	1154.03	0.844558	0.093289	4.37532
311	321	FSVPTDRTDDE	9	1281.56	1282.42	1282.98	0.56467	0.110033	4.57973
311	322	FSVPTDRTDDEF	10	1428.63	1429.23	1430.1	0.865116	0.083311	6.34492
311	323	FSVPTDRTDDEFL	11	1541.71	1542.59	1543.79	1.20087	0.109514	5.7236
312	322	SVPTDRTDDEF	9	1281.56	1282.06	1283.54	1.47706	0.087266	4.26456
314	321	PTDRTDDE	6	948.39	948.716	949.825	1.10914	0.110111	4.24275
314	322	PTDRTDDEF	7	1095.46	1095.85	1096.9	1.04973	0.132153	5.23583
322	330	FLADLPNRA	7	1016.55	1017.19	1017.71	0.516472	0.14896	5.19783
323	330	LADLPNRA	6	869.484	870.238	870.834	0.595668	0.086434	4.25967
323	331	LADLPNRAF	7	1016.55	1017.12	1018.14	1.01882	0.051818	5.10934
323	333	LADLPNRAFVL	9	1228.7	1229.27	1229.94	0.669437	0.16501	5.93318
324	330	ADLPNRA	5	756.4	756.737	757.196	0.458598	0.044941	4.43088
324	331	ADLPNRAF	6	903.468	903.797	904.892	1.09447	0.089626	4.91663
324	333	ADLPNRAFVL	8	1115.62	1116.16	1116.97	0.811249	0.10473	5.50775
325	330	DLPNRA	4	685.363	685.567	686.874	1.30761	0.070335	4.73954
326	330	LPNRA	3	570.336	570.597	571.35	0.75347	0.046558	4.0836
331	335	FVLME	4	638.322	638.806	638.759	-0.046958	0.12337	5.71565
331	337	FVLMENE	6	881.407	881.757	882.443	0.686176	0.146303	5.41726
332	337	VLMENE	5	734.339	734.817	735.313	0.496604	0.0795205	4.48668
332	339	VLMENEID	7	962.45	962.81	963.754	0.943977	0.120508	4.95725
334	339	MENEID	5	750.297	750.631	751.182	0.550399	0.050676	4.26293
334	340	MENEIDL	6	863.381	863.826	864.274	0.448605	0.054674	5.53702
336	340	NEIDL	4	603.298	603.507	603.755	0.247637	0.0382525	5.27971
336	342	NEIDLST	6	791.378	791.69	792.54	0.849652	0.109147	4.74309
337	342	EIDLST	5	677.335	677.543	678.585	1.04197	0.121347	4.58205
338	343	IDLSTA	5	619.33	619.705	621.183	1.47793	0.152533	4.77277
346	353	LDATPTAL	6	801.435	801.974	803.252	1.27812	0.143185	4.97202
347	353	DATPTAL	5	688.351	688.903	689.679	0.776264	0.159607	4.81213
347	354	DATPTALD	6	803.378	803.657	805.121	1.46347	0.108908	4.30649
347	355	DATPTALDE	7	932.421	932.736	934.6	1.86447	0.153387	4.27292
356	363	ILIGKSVL	7	842.571	842.861	843.281	0.419863	0.104781	5.25436
356	370	ILIGKSVLPSRVLSF	13	1629.01	1629.84	1630.3	0.453605	0.127097	5.7191
356	373	ILIGKSVLPSRVLSFAGS	16	1844.1	1845.03	1845.9	0.86536	0.33844	5.36926
358	363	IGKSVL	5	616.403	616.676	616.786	0.110179	0.0279235	4.35253
358	367	IGKSVLPSRV	8	1055.66	1056.23	1056.41	0.186858	0.0534455	4.28838
358	369	IGKSVLPSRVLS	10	1255.77	1256.32	1256.51	0.1896	0.047104	4.66629
358	370	IGKSVLPSRVLSF	11	1402.84	1403.79	1403.91	0.113806	0.0831885	5.39404
358	372	IGKSVLPSRVLSFAG	13	1530.9	1531.65	1531.88	0.232597	0.105415	5.26111
358	373	IGKSVLPSRVLSFAGS	14	1617.93	1618.76	1619.22	0.459036	0.147456	5.20313
358	374	IGKSVLPSRVLSFAGSI	15	1731.02	1732.03	1732.53	0.497936	0.134421	5.51807
358	377	IGKSVLPSRVLSFAGSIIDL	18	2072.21	2073.5	2073.75	0.252412	0.271018	6.25743
359	370	GKSVLPSRVLSF	10	1289.76	1290.29	1290.61	0.320564	0.113235	5.18979
359	374	GKSVLPSRVLSFAGSI	14	1617.93	1618.76	1619.4	0.642573	0.168949	5.01965
364	370	PSRVLSF	5	805.457	805.883	805.956	0.0732335	0.0429855	5.29737
364	372	PSRVLSFAG	7	933.515	933.935	934.091	0.155446	0.040164	5.2023
364	374	PSRVLSFAGSI	9	1133.63	1134.13	1134.38	0.251057	0.073093	5.37381
370	377	FAGSIIDL	7	835.456	835.794	835.96	0.165465	0.0641055	6.35232
371	377	AGSIIDL	6	688.388	688.801	688.803	0.001806	0.123634	5.69906
374	383	IIDLMNWLRG	9	1230.67	1231.36	1233.46	2.09768	0.227125	4.32156
376	383	DLMNWLRG	7	1004.5	1004.95	1006.53	1.57449	0.082224	4.2896
378	385	MNWLRGSL	7	976.503	977.189	977.197	0.0074595	0.110267	5.82358
384	400	SLSKHCKRGEEHDLYVL	16	2014.02	2014.94	2016.05	1.10708	0.09777	4.50265
385	393	LSKHCKRGE	8	1057.56	1057.99	1058.15	0.159713	0.143999	6.61046
392	417	GEEHDLYVLESCFNFLNFIEDWRTSE	25	3192.43	3194.54	3198.85	4.3128	0.507928	4.84412
397	414	LYVLESCFNFLNFIEDWR	17	2308.11	2309.13	2311.32	2.18669	0.391546	6.58009
405	409	NFLNF	4	654.325	654.712	655.173	0.461233	0.117471	6.81831
410	413	IEDW	3	562.251	562.666	562.739	0.073168	0.04855	5.37236
410	417	IEDWRTSE	7	1035.47	1035.92	1037.48	1.55658	0.141807	4.35584
410	418	IEDWRTSEY	8	1198.54	1199.03	1200.83	1.79457	0.176036	4.79944
410	426	IEDWRTSEYRQAHDTAE	16	2106.95	2108.23	2112.21	3.97733	0.245922	4.03768
411	417	EDWRTSE	6	922.39	922.728	924.265	1.53709	0.047467	4.35291
411	426	EDWRTSEYRQAHDTAE	15	1993.86	1994.82	1998.77	3.94905	0.213952	4.03642
413	427	WRTSEYRQAHDTAEI	14	1862.88	1863.89	1866.51	2.62719	0.126787	4.03987
413	428	WRTSEYRQAHDTAEIL	15	1975.96	1977.12	1979.76	2.64629	0.218412	4.48055
418	427	YRQAHDTAEI	9	1203.58	1204.17	1204.87	0.706056	0.145382	4.01611
418	428	YRQAHDTAEIL	10	1316.66	1317.42	1317.99	0.568538	0.125498	4.75073
428	432	LSLLL	4	558.386	558.826	558.857	0.030217	0.039064	6.68048
431	442	LLMRKLGTAMNF	11	1394.76	1395.65	1397.87	2.21985	0.131643	5.12948
431	444	LLMRKLGTAMNFQM	13	1653.86	1654.89	1657.1	2.20869	0.191648	5.32663
432	440	LMRKLGTAM	8	1020.57	1021.27	1022.14	0.875116	0.162588	4.37573
432	441	LMRKLGTAMN	9	1134.61	1135.47	1136.44	0.969542	0.194679	4.15409
432	442	LMRKLGTAMNF	10	1281.68	1282.46	1283.41	0.952368	0.07708	5.15845
433	440	MRKLGTAM	7	907.485	907.925	909.759	1.83404	0.136782	3.75658
433	441	MRKLGTAMN	8	1021.53	1021.88	1023.44	1.55783	0.190515	3.71715
433	442	MRKLGTAMNF	9	1168.6	1169.48	1170.32	0.844218	0.126979	5.05582
434	441	RKLGTAMN	7	890.488	891.067	891.892	0.824679	0.20718	3.48257
434	442	RKLGTAMNF	8	1037.56	1038.3	1039.62	1.32141	0.120105	4.46774
442	459	FQMYQKKVLTLDKITGES	17	2129.13	2130.22	2134.56	4.34265	0.113065	4.70195
443	452	QMYQKKVLTL	9	1251.71	1252.67	1253.94	1.26531	0.162468	4.70459
444	452	MYQKKVLTL	8	1123.65	1124.23	1126.2	1.97193	0.246074	4.43057
445	452	YQKKVLTL	7	992.614	993.154	994.079	0.92486	0.210733	4.70784
445	453	YQKKVLTLD	8	1107.64	1108.18	1110.1	1.92052	0.172847	4.06895
445	459	YQKKVLTLDKITGES	14	1722.96	1723.89	1727.81	3.91964	0.278886	4.24578
445	465	YQKKVLTLDKITGESRTELRE	20	2507.38	2509.02	2514.19	5.17023	0.313591	4.191
446	452	QKKVLTL	6	829.551	829.849	831.398	1.54854	0.081397	4.29169
446	463	QKKVLTLDKITGESRTEL	17	2059.18	2060.22	2065.2	4.97683	0.147904	4.42388
447	463	KKVLTLDKITGESRTEL	16	1931.12	1932.01	1936.74	4.73112	0.158515	4.42071
452	462	LDKITGESRTE	10	1248.64	1249.16	1250.48	1.3242	0.139607	4.57197
453	463	DKITGESRTEL	10	1248.64	1249.15	1250.39	1.24904	0.051039	4.29657
453	465	DKITGESRTELRE	12	1533.79	1534.57	1537.04	2.46889	0.233556	3.6967
455	463	ITGESRTEL	8	1005.52	1005.88	1008.42	2.53337	0.197194	3.93783
456	463	TGESRTEL	7	892.437	892.771	894.964	2.19292	0.099646	3.93896
457	463	GESRTEL	6	791.389	791.646	793.483	1.83647	0.122312	3.93802
458	463	ESRTEL	5	734.368	734.576	735.879	1.30273	0.059733	3.93827
464	471	REIASQNF	7	964.485	964.876	965.307	0.43066	0.0607635	4.41439
466	471	IASQNF	5	679.341	679.566	680.036	0.469512	0.022261	4.43936
467	486	ASQNFVTNVTTYYHYNRDNH	19	2444.1	2445.45	2451.87	6.42403	0.304591	4.13704
471	477	FVTNVTT	6	781.409	781.773	782.023	0.249698	0.084094	4.52785
471	478	FVTNVTTY	7	944.472	944.835	946.398	1.56246	0.14759	5.07374
471	489	FVTNVTTYYHYNRDNHTSL	18	2345.09	2346.47	2349	2.53024	0.242331	4.76714
472	489	VTNVTTYYHYNRDNHTSL	17	2198.03	2199.22	2202.67	3.4415	0.158685	4.2927
478	489	YYHYNRDNHTSL	11	1582.7	1583.55	1584.48	0.927202	0.0916525	4.02267
479	489	YHYNRDNHTSL	10	1419.64	1420.41	1421.01	0.592702	0.117693	3.89777
480	489	HYNRDNHTSL	9	1256.58	1257.21	1257.78	0.571698	0.116241	3.49585
490	499	ELKTKFGQVF	9	1196.67	1197.28	1198.54	1.25584	0.252129	5.3496
490	514	ELKTKFGQVFNCQYSAGDNRRYPFL	23	2981.47	2983.2	2988.12	4.92305	0.354031	5.19438
494	499	KFGQVF	5	725.398	725.583	725.827	0.243758	0.078874	4.76561
503	514	YSAGDNRRYPFL	10	1458.71	1459.56	1460.64	1.07554	0.171574	5.62914
508	514	NRRYPFL	5	965.532	965.883	967.421	1.53777	0.107868	4.99925
508	520	NRRYPFLFDGESV	11	1599.79	1600.6	1601.17	0.569369	0.050529	5.76748
513	518	FLFDGE	5	727.33	727.625	728.229	0.604175	0.019977	6.29284
513	519	FLFDGES	6	814.362	814.834	815.521	0.687201	0.058	6.14323
513	520	FLFDGESV	7	913.43	913.802	914.777	0.974825	0.069213	6.44107
515	519	FDGES	4	554.209	554.612	555.186	0.574233	0.116603	3.43808
515	520	FDGESV	5	653.278	653.489	654.703	1.21421	0.100149	4.40886
515	521	FDGESVM	6	784.318	784.95	785.763	0.813385	0.0965565	5.18848
515	522	FDGESVMF	7	931.387	931.785	933.658	1.87236	0.126557	6.09281
518	522	ESVMF	4	612.27	612.641	613.746	1.105	0.090876	5.66313
521	528	MFWRIKMD	7	1126.55	1127.26	1129.54	2.27703	0.113417	5.36484
522	528	FWRIKMD	6	995.513	996.126	997.15	1.02405	0.116626	5.45503
523	528	WRIKMD	5	848.445	848.903	849.98	1.07745	0.110752	4.7679

## Sheet: BOSS
Start	End	Sequence	MaxUptake	MHP	Center (0min)	Center (10min)	Uptake	Uptake SD	RT (10min)
37	47	LTSPTKKSAPL	8	1142.68	1143.35	1145.22	1.87227	0.067496	3.83148
37	50	LTSPTKKSAPLRIT	11	1512.91	1513.85	1516.14	2.28308	0.122429	3.98872
37	57	LTSPTKKSAPLRITKPQPTSQ	16	2279.31	2280.59	2284.04	3.44889	0.058377	3.72912
39	48	SPTKKSAPLR	7	1084.65	1085.21	1086.99	1.78158	0.023225	3.32389
39	57	SPTKKSAPLRITKPQPTSQ	14	2065.18	2066.37	2069.85	3.48434	0.254833	3.54413
45	61	APLRITKPQPTSQQAKP	12	1861.07	1861.99	1865.42	3.42622	0.240044	4.42053
49	58	ITKPQPTSQQ	7	1127.61	1128.15	1129.27	1.11052	0.0771245	3.88855
68	76	APTTVASTT	7	848.436	848.846	850.096	1.2499	0.168876	4.99824
80	88	VSSSVDGQL	8	891.442	891.849	893.419	1.57001	0.040722	4.7406
81	94	SSSVDGQLAPLISS	12	1360.7	1361.6	1362.77	1.17627	0.107453	5.28499
82	88	SSVDGQL	6	705.341	705.648	706.846	1.1983	0.037618	4.64383
85	97	DGQLAPLISSTTE	11	1331.67	1332.24	1332.81	0.56979	0.043705	4.76267
98	112	GPSSGTTASLVPEIC	12	1418.68	1419.31	1421.45	2.14199	0.281536	4.68453
105	114	ASLVPEICLN	8	1058.56	1059.04	1060.8	1.76685	0.04989	3.85547
111	126	ICLNGLQLTVNSADEG	15	1646.81	1647.64	1650.1	2.46059	0.201238	4.92945
111	131	ICLNGLQLTVNSADEGTVIRK	20	2244.2	2245.33	2250.26	4.92857	0.515131	4.41786
113	123	LNGLQLTVNSA	10	1129.62	1130.08	1132.21	2.13158	0.16718	4.05445
113	124	LNGLQLTVNSAD	11	1244.65	1245.09	1247.15	2.0568	0.136674	4.19979
116	129	LQLTVNSADEGTVI	13	1459.76	1460.57	1462.01	1.43644	0.174647	5.28482
118	134	LTVNSADEGTVIRKQEE	16	1888.96	1890.05	1893.77	3.71945	0.310827	4.11788
118	135	LTVNSADEGTVIRKQEEF	17	2036.03	2037.11	2041.12	4.01665	0.303074	4.70079
119	127	TVNSADEGT	8	893.385	893.764	895.177	1.41316	0.024172	3.29134
119	134	TVNSADEGTVIRKQEE	15	1775.88	1776.88	1780.78	3.89882	0.3709	3.57881
121	134	NSADEGTVIRKQEE	13	1575.76	1577.27	1579.45	2.18501	0.149213	3.8818
121	135	NSADEGTVIRKQEEF	14	1722.83	1723.86	1727.24	3.3799	0.278046	4.49223
122	134	SADEGTVIRKQEE	12	1461.72	1462.49	1464.82	2.33697	0.176308	3.69183
123	135	ADEGTVIRKQEEF	12	1521.75	1522.61	1524.88	2.27256	0.203337	4.60788
127	135	TVIRKQEEF	8	1149.63	1150.33	1151.72	1.39204	0.16754	4.29183
128	135	VIRKQEEF	7	1048.58	1049.22	1050.23	1.00902	0.062916	4.17961
129	135	IRKQEEF	6	949.51	950.088	950.896	0.808268	0.132501	4.10009
131	138	KQEEFVKI	7	1020.57	1021.12	1023.03	1.90952	0.178092	4.48804
135	141	FVKILEG	6	805.482	806.063	806.773	0.71028	0.109573	5.03137
135	142	FVKILEGD	7	920.509	921.06	921.943	0.882689	0.090554	4.81586
135	145	FVKILEGDVVL	10	1231.73	1232.9	1233.26	0.367941	0.098014	6.18614
136	141	VKILEG	5	658.413	658.803	659.25	0.447006	0.041708	5.22352
136	142	VKILEGD	6	773.44	773.786	774.768	0.981965	0.104898	4.16642
136	145	VKILEGDVVL	9	1084.66	1085.38	1085.98	0.599216	0.148069	5.81075
136	153	VKILEGDVVLSVLTKDPD	16	1940.1	1941.54	1942.01	0.469275	0.097329	5.46428
137	142	KILEGD	5	674.372	674.954	675.296	0.341977	0.098829	5.18445
143	156	VVLSVLTKDPDSAL	12	1456.83	1457.41	1457.97	0.565161	0.15023	5.33454
146	156	SVLTKDPDSAL	9	1145.6	1146.1	1146.35	0.246464	0.112524	4.89026
146	157	SVLTKDPDSALF	10	1292.67	1293.29	1293.71	0.428212	0.074304	5.37504
148	156	LTKDPDSAL	7	959.504	960.077	960.453	0.375453	0.102311	4.49758
150	156	KDPDSAL	5	745.373	745.669	746.033	0.36443	0.055535	4.22614
151	156	DPDSAL	4	617.278	617.488	617.761	0.273221	0.015826	3.86538
157	164	FVINRVNQ	7	989.553	989.981	990.072	0.091201	0.055915	4.56606
157	165	FVINRVNQA	8	1060.59	1061.15	1061.22	0.064285	0.036461	4.64865
157	166	FVINRVNQAN	9	1174.63	1175.31	1175.66	0.353003	0.0674745	4.34386
157	167	FVINRVNQANL	10	1287.72	1288.37	1288.76	0.391623	0.08882	5.10979
157	169	FVINRVNQANLIM	12	1531.84	1532.69	1533.54	0.854166	0.122081	5.58474
158	166	VINRVNQAN	8	1027.56	1028.17	1028.55	0.37391	0.120804	3.36773
161	167	RVNQANL	6	814.453	814.861	815.27	0.408763	0.037502	3.98164
168	173	IMADFE	5	725.317	725.647	726.074	0.427817	0.0452225	5.39608
170	175	ADFEIG	5	651.298	651.448	651.597	0.149171	0.048541	5.22818
170	178	ADFEIGIRA	8	991.521	991.915	992.104	0.188605	0.069743	5.13952
171	178	DFEIGIRA	7	920.484	920.728	920.964	0.235909	0.072106	5.25478
172	178	FEIGIRA	6	805.457	805.982	806.008	0.025587	0.039753	5.00292
173	178	EIGIRA	5	658.388	658.956	659.019	0.062952	0.06514	4.10691
175	186	GIRAISIDNASL	11	1229.68	1231.04	1232.9	1.85968	0.213645	5.12503
179	186	ISIDNASL	7	832.441	832.819	833.89	1.0714	0.10127	5.17542
181	197	IDNASLAENLLIQEVQF	16	1917	1917.92	1919.84	1.92	0.240197	5.24882
191	197	LIQEVQF	6	876.482	876.88	876.89	0.0099485	0.0905775	5.76764
192	197	IQEVQF	5	763.399	763.876	763.839	-0.036933	0.092929	5.30761
193	199	QEVQFLQ	6	891.457	891.766	892.824	1.05837	0.096818	4.07175
198	203	LQQCTT	5	693.324	693.632	694.119	0.486931	0.020799	3.68153
202	215	TTYSMGIFVDWELY	13	1724.79	1725.67	1727.02	1.34862	0.108335	5.14621
204	209	YSMGIF	5	717.328	717.642	717.883	0.240271	0.103187	6.73266
208	212	IFVDW	4	679.345	679.693	679.738	0.044993	0.033516	6.85736
208	213	IFVDWE	5	808.388	808.733	809.249	0.515714	0.006033	6.51474
209	214	FVDWEL	5	808.388	808.785	809.148	0.363367	0.0259	6.95592
210	214	VDWEL	4	661.319	661.825	662.228	0.403726	0.11874	6.13346
215	219	YKQLE	4	680.361	680.902	681.259	0.356847	0.035519	3.87986
215	220	YKQLES	5	767.393	767.842	768.466	0.624031	0.008872	3.80842
215	224	YKQLESVIKD	9	1222.67	1223.41	1224.95	1.53701	0.104565	4.37562
215	226	YKQLESVIKDLE	11	1464.79	1465.58	1467.37	1.78755	0.259461	5.44978
215	227	YKQLESVIKDLEY	12	1627.86	1628.7	1630.95	2.25358	0.16588	5.65186
216	221	KQLESV	5	703.399	703.735	704.469	0.7339	0.068035	4.48756
220	224	SVIKD	4	561.324	561.847	562.206	0.359456	0.040011	3.61183
220	226	SVIKDLE	6	803.451	803.768	804.716	0.948063	0.0836585	4.62286
220	227	SVIKDLEY	7	966.514	966.966	967.995	1.02875	0.060956	5.27523
221	226	VIKDLE	5	716.419	716.727	717.288	0.560857	0.016978	4.31216
221	227	VIKDLEY	6	879.482	879.904	880.947	1.04294	0.144277	4.79221
222	226	IKDLE	4	617.351	617.806	618.108	0.301704	0.03153	4.01811
222	227	IKDLEY	5	780.414	780.864	781.536	0.671691	0.0669925	4.62632
225	239	LEYNIWPIPGTRAHL	12	1779.95	1781.03	1782.53	1.49884	0.053249	5.86944
225	246	LEYNIWPIPGTRAHLFPKVAHL	18	2572.42	2574.18	2575.55	1.37087	0.256669	5.4259
226	247	EYNIWPIPGTRAHLFPKVAHLL	18	2572.42	2573.88	2574.83	0.948977	0.214676	5.78045
227	239	YNIWPIPGTRAHL	10	1537.83	1538.72	1539.54	0.82158	0.124743	5.58544
227	246	YNIWPIPGTRAHLFPKVAHL	16	2330.29	2331.77	2332.48	0.70659	0.167594	5.43519
227	260	YNIWPIPGTRAHLFPKVAHLLHQMPWGEKIASVE	29	3936.09	3938.45	3941.58	3.13435	0.129349	5.66938
228	239	NIWPIPGTRAHL	9	1374.76	1375.42	1376.23	0.810346	0.131136	5.41055
228	246	NIWPIPGTRAHLFPKVAHL	15	2167.23	2168.54	2169.48	0.940717	0.126951	5.1086
229	245	IWPIPGTRAHLFPKVAH	13	1940.1	1941.19	1942.1	0.90711	0.08849	5.11014
231	239	PIPGTRAHL	6	961.558	961.921	962.567	0.646269	0.030521	5.60465
231	246	PIPGTRAHLFPKVAHL	12	1754.02	1755.24	1755.75	0.509462	0.170737	5.46139
232	245	IPGTRAHLFPKVAH	11	1543.89	1544.81	1545.56	0.757562	0.129185	5.10998
232	246	IPGTRAHLFPKVAHL	12	1656.97	1657.8	1658.29	0.494837	0.045411	5.45555
233	239	PGTRAHL	5	751.421	751.859	752.439	0.579614	0.068912	5.61461
233	246	PGTRAHLFPKVAHL	11	1543.89	1544.98	1545.55	0.564511	0.177574	5.38597
238	260	HLFPKVAHLLHQMPWGEKIASVE	20	2667.42	2668.97	2671.94	2.96671	0.352556	5.32124
240	246	FPKVAHL	5	811.482	811.846	812.091	0.244353	0.108729	4.37217
240	260	FPKVAHLLHQMPWGEKIASVE	18	2417.28	2418.76	2421.01	2.24428	0.168154	5.32435
247	254	LHQMPWGE	6	997.456	997.799	998.792	0.992433	0.151842	4.96561
247	258	LHQMPWGEKIAS	10	1396.7	1397.57	1399.79	2.2194	0.205564	4.68351
253	258	GEKIAS	5	604.33	604.654	605.369	0.715475	0.0643885	4.9786
253	260	GEKIASVE	7	832.441	832.972	833.726	0.753957	0.09021	5.28611
259	263	VEIAT	4	532.298	532.749	533.369	0.62083	0.0650415	4.16047
259	264	VEIATE	5	661.34	661.728	662.626	0.897248	0.0888135	4.12235
259	265	VEIATET	6	762.388	762.721	764.017	1.29669	0.117367	4.16725
259	266	VEIATETL	7	875.472	875.756	877.65	1.89394	0.217733	5.05108
261	266	IATETL	5	647.361	648.147	648.896	0.748808	0.075989	4.92566
261	267	IATETLE	6	776.404	776.694	778.151	1.45648	0.106982	4.45215
261	268	IATETLEM	7	907.444	908.024	909.482	1.45724	0.086091	5.55926
263	268	TETLEM	5	723.323	723.543	725.05	1.50643	0.118004	4.98428
264	268	ETLEM	4	622.275	623.011	623.725	0.714394	0.100342	4.95732
265	280	TLEMYNEFMEAARQEH	15	1998.87	1999.7	2002.09	2.39164	0.152871	4.5254
267	271	EMYNE	4	685.25	685.471	686.333	0.862011	0.044131	3.96764
267	272	EMYNEF	5	832.318	832.981	833.476	0.49556	0.078043	5.65375
268	272	MYNEF	4	703.276	703.671	703.97	0.299131	0.026899	5.57512
269	273	YNEFM	4	703.276	703.638	704.033	0.395092	0.0421075	5.57513
273	283	MEAARQEHMCL	10	1318.57	1319.77	1320.59	0.816649	0.175201	4.83247
273	286	MEAARQEHMCLMHF	13	1733.74	1734.83	1736.36	1.52986	0.069857	5.20996
276	283	ARQEHMCL	7	987.45	988.255	988.804	0.549264	0.127719	4.62747
276	286	ARQEHMCLMHF	10	1402.62	1403.34	1404.69	1.35216	0.146226	5.01092
284	292	MHFKSDDNV	8	1092.48	1093.03	1093.77	0.735985	0.0486785	3.97126
284	293	MHFKSDDNVY	9	1255.54	1256.25	1257.04	0.793479	0.064402	4.1686
284	308	MHFKSDDNVYIMFGNKLASHFKENG	24	2929.38	2930.9	2934.39	3.49832	0.412055	4.6783
287	293	KSDDNVY	6	840.373	840.869	841.381	0.511971	0.070889	3.6457
291	296	NVYIMF	5	786.385	786.675	786.76	0.084926	0.057457	6.56449
291	308	NVYIMFGNKLASHFKENG	17	2069.03	2069.99	2073.32	3.32747	0.36196	4.14052
293	300	YIMFGNKL	7	985.518	986.023	986.659	0.636195	0.054084	5.95918
293	304	YIMFGNKLASHF	11	1427.71	1428.5	1429.34	0.839698	0.154693	5.39036
294	300	IMFGNKL	6	822.454	822.878	823.846	0.967168	0.090503	5.09666
294	302	IMFGNKLAS	8	980.523	980.963	982.289	1.32583	0.07046	5.14173
294	304	IMFGNKLASHF	10	1264.65	1265.52	1266.73	1.21302	0.117135	5.28735
295	300	MFGNKL	5	709.37	709.953	710.463	0.510042	0.046992	5.50598
295	304	MFGNKLASHF	9	1151.57	1152.28	1153.65	1.37281	0.146411	5.06353
296	300	FGNKL	4	578.33	578.882	579.32	0.438068	0.062241	5.50746
296	302	FGNKLAS	6	736.399	736.68	737.715	1.03519	0.036476	5.14208
296	304	FGNKLASHF	8	1020.53	1021.18	1022.06	0.875462	0.073262	5.48302
299	309	KLASHFKENGT	10	1231.64	1232.35	1233.14	0.798553	0.16147	5.7759
311	320	FSVPTDRTDD	8	1152.52	1153.16	1154.17	1.01218	0.092915	4.37007
311	321	FSVPTDRTDDE	9	1281.56	1282	1283.17	1.16914	0.060683	4.60057
311	323	FSVPTDRTDDEFL	11	1541.71	1542.68	1544.09	1.40431	0.125059	5.71972
312	322	SVPTDRTDDEF	9	1281.56	1282.06	1283.88	1.82023	0.139126	4.46836
314	320	PTDRTDD	5	819.348	819.639	820.266	0.626912	0.026068	4.53053
314	321	PTDRTDDE	6	948.39	948.788	949.705	0.916586	0.100613	4.4016
314	322	PTDRTDDEF	7	1095.46	1095.95	1097.3	1.34807	0.141147	5.03573
322	331	FLADLPNRAF	8	1163.62	1164.18	1165.64	1.45457	0.157402	5.42755
322	333	FLADLPNRAFVL	10	1375.77	1376.45	1377.87	1.4205	0.145236	6.05632
323	331	LADLPNRAF	7	1016.55	1017.08	1017.88	0.803598	0.091871	5.09088
324	331	ADLPNRAF	6	903.468	903.797	904.792	0.994843	0.102876	4.90501
324	333	ADLPNRAFVL	8	1115.62	1116.16	1117.01	0.855632	0.090407	5.50057
325	330	DLPNRA	4	685.363	685.567	686.724	1.15797	0.130194	4.72928
326	330	LPNRA	3	570.336	570.597	571.337	0.740364	0.066127	4.07415
331	335	FVLME	4	638.322	638.848	638.908	0.060031	0.0634555	5.92076
331	337	FVLMENE	6	881.407	881.757	882.443	0.686088	0.079782	5.41059
332	337	VLMENE	5	734.339	734.896	735.486	0.589631	0.080444	4.30268
332	339	VLMENEID	7	962.45	962.81	963.746	0.93599	0.132691	4.95343
334	339	MENEID	5	750.297	750.796	751.334	0.538601	0.054176	4.25459
334	340	MENEIDL	6	863.381	863.954	864.355	0.400852	0.051271	5.71288
336	340	NEIDL	4	603.298	603.583	603.871	0.28743	0.028568	5.27116
336	342	NEIDLST	6	791.378	791.774	792.675	0.900357	0.0732835	4.73513
337	342	EIDLST	5	677.335	677.556	678.55	0.994071	0.101574	4.57984
338	343	IDLSTA	5	619.33	619.799	620.837	1.03815	0.152062	4.79389
343	352	AVELDATPTA	8	987.499	987.872	989.259	1.38647	0.142032	4.98199
346	353	LDATPTAL	6	801.435	802.119	803.637	1.51866	0.193187	4.78954
346	354	LDATPTALD	7	916.462	916.79	918.817	2.02708	0.205598	4.52131
347	354	DATPTALD	6	803.378	803.725	805.253	1.52761	0.153003	4.2981
347	355	DATPTALDE	7	932.421	932.736	934.68	1.94404	0.217608	4.26842
356	363	ILIGKSVL	7	842.571	842.955	843.469	0.514771	0.065681	5.24409
356	370	ILIGKSVLPSRVLSF	13	1629.01	1629.87	1630.53	0.656516	0.0392005	5.71149
356	373	ILIGKSVLPSRVLSFAGS	16	1844.1	1845.03	1846.29	1.2614	0.076715	5.36512
357	363	LIGKSVL	6	729.487	729.757	730.075	0.317982	0.038101	5.44547
357	368	LIGKSVLPSRVL	10	1281.83	1282.48	1283	0.521027	0.062288	5.06052
358	363	IGKSVL	5	616.403	616.731	616.941	0.209574	0.031648	4.79372
358	367	IGKSVLPSRV	8	1055.66	1056.21	1056.52	0.312256	0.0555785	4.28439
358	369	IGKSVLPSRVLS	10	1255.77	1256.65	1256.92	0.2704	0.121388	4.65673
358	370	IGKSVLPSRVLSF	11	1402.84	1403.69	1404	0.317099	0.0780245	5.38577
358	372	IGKSVLPSRVLSFAG	13	1530.9	1531.7	1532.11	0.411362	0.070382	5.25617
358	373	IGKSVLPSRVLSFAGS	14	1617.93	1618.84	1619.48	0.641198	0.0799595	5.19306
358	374	IGKSVLPSRVLSFAGSI	15	1731.02	1732.05	1732.69	0.64009	0.12353	5.70495
358	377	IGKSVLPSRVLSFAGSIIDL	18	2072.21	2073.38	2073.88	0.497219	0.091582	6.45484
359	370	GKSVLPSRVLSF	10	1289.76	1290.4	1290.7	0.29995	0.059532	5.38324
359	374	GKSVLPSRVLSFAGSI	14	1617.93	1618.76	1619.58	0.820477	0.082459	5.00781
359	377	GKSVLPSRVLSFAGSIIDL	17	1959.13	1959.98	1961.03	1.05911	0.220917	5.71971
364	370	PSRVLSF	5	805.457	805.899	806.052	0.152945	0.0530065	5.38314
364	372	PSRVLSFAG	7	933.515	934.091	934.249	0.157556	0.022845	5.19008
364	374	PSRVLSFAGSI	9	1133.63	1134.19	1134.69	0.495057	0.050043	5.56166
364	377	PSRVLSFAGSIIDL	12	1474.83	1475.71	1476.06	0.342925	0.061016	6.63747
368	373	LSFAGS	5	581.293	581.601	581.898	0.297278	0.014805	5.1089
368	374	LSFAGSI	6	694.377	694.803	695.125	0.321852	0.03718	5.97075
369	377	SFAGSIIDL	8	922.488	922.88	923.151	0.271089	0.028824	6.67695
370	377	FAGSIIDL	7	835.456	835.78	836.068	0.287577	0.107663	6.14902
371	377	AGSIIDL	6	688.388	688.917	689	0.083207	0.140997	5.69613
374	383	IIDLMNWLRG	9	1230.67	1231.36	1233.38	2.0216	0.237325	4.31009
376	383	DLMNWLRG	7	1004.5	1004.95	1006.66	1.7104	0.189316	4.31034
378	385	MNWLRGSL	7	976.503	977.036	977.125	0.0894635	0.043179	5.81582
378	397	MNWLRGSLSKHCKRGEEHDL	19	2396.17	2397.62	2398.08	0.457841	0.036579	4.52699
385	393	LSKHCKRGE	8	1057.56	1057.99	1058.28	0.293113	0.141311	6.60715
392	417	GEEHDLYVLESCFNFLNFIEDWRTSE	25	3192.43	3194.55	3199.06	4.50526	0.361928	4.84044
398	415	YVLESCFNFLNFIEDWRT	17	2296.07	2297.52	2298.35	0.822482	0.095638	4.35558
399	408	VLESCFNFLN	9	1185.56	1186.28	1187.44	1.16672	0.123184	4.3256
404	409	FNFLNF	5	801.393	801.768	802.835	1.06715	0.032339	7.2945
410	413	IEDW	3	562.251	562.666	562.975	0.308774	0.051477	5.36367
410	417	IEDWRTSE	7	1035.47	1035.99	1037.22	1.23194	0.142412	4.52186
410	426	IEDWRTSEYRQAHDTAE	16	2106.95	2108.14	2111.17	3.02598	0.314268	4.19422
410	428	IEDWRTSEYRQAHDTAEIL	18	2333.12	2334.32	2338.35	4.02862	0.415278	4.86862
411	426	EDWRTSEYRQAHDTAE	15	1993.86	1994.82	1998.56	3.73633	0.435732	4.03201
413	417	WRTSE	4	678.321	678.918	679.652	0.733926	0.131016	3.5835
413	426	WRTSEYRQAHDTAE	13	1749.79	1750.56	1753.89	3.33838	0.247508	4.03266
413	427	WRTSEYRQAHDTAEI	14	1862.88	1863.89	1866.56	2.66989	0.349088	4.03434
413	428	WRTSEYRQAHDTAEIL	15	1975.96	1977.03	1979.07	2.04063	0.216121	4.66394
414	428	RTSEYRQAHDTAEIL	14	1789.88	1790.87	1793.18	2.30746	0.366017	4.12665
418	428	YRQAHDTAEIL	10	1316.66	1317.24	1318.06	0.820694	0.074925	4.73551
431	440	LLMRKLGTAM	9	1133.65	1134.65	1135.61	0.957721	0.096073	4.89549
431	442	LLMRKLGTAMNF	11	1394.76	1395.78	1397.39	1.61162	0.194825	5.33492
431	444	LLMRKLGTAMNFQM	13	1653.86	1654.85	1656.99	2.14531	0.265019	5.3274
433	440	MRKLGTAM	7	907.485	908.018	909.431	1.41318	0.116876	3.94039
434	441	RKLGTAMN	7	890.488	891.064	892.096	1.03195	0.043041	3.48598
434	442	RKLGTAMNF	8	1037.56	1038.17	1039.36	1.19324	0.0927905	4.66264
441	444	NFQM	3	539.228	539.845	539.942	0.096916	0.18463	5.12211
441	463	NFQMYQKKVLTLDKITGESRTEL	22	2742.45	2743.96	2748.86	4.89395	0.594789	4.87607
442	452	FQMYQKKVLTL	10	1398.78	1399.7	1400.85	1.14285	0.109925	5.30053
442	459	FQMYQKKVLTLDKITGES	17	2129.13	2130.23	2133.99	3.75717	0.287905	4.69049
443	452	QMYQKKVLTL	9	1251.71	1252.79	1254.3	1.50331	0.196166	4.48926
444	452	MYQKKVLTL	8	1123.65	1124.23	1126.06	1.83071	0.196092	4.43051
445	451	YQKKVLT	6	879.53	879.977	881.375	1.39871	0.094327	3.82615
445	453	YQKKVLTLD	8	1107.64	1108.27	1109.86	1.58801	0.121911	4.25191
445	459	YQKKVLTLDKITGES	14	1722.96	1723.89	1727.48	3.5953	0.366995	4.23853
445	463	YQKKVLTLDKITGESRTEL	18	2222.24	2223.61	2225.98	2.37581	0.190108	4.77453
445	465	YQKKVLTLDKITGESRTELRE	20	2507.38	2509	2513.83	4.82979	0.528974	4.1886
446	452	QKKVLTL	6	829.551	829.866	831.15	1.28352	0.111031	4.484
447	452	KKVLTL	5	701.492	701.741	702.48	0.739554	0.05559	4.48981
447	463	KKVLTLDKITGESRTEL	16	1931.12	1932.1	1936.26	4.15808	0.384689	4.41981
450	463	LTLDKITGESRTEL	13	1575.86	1576.55	1579.53	2.98215	0.224214	4.41934
452	462	LDKITGESRTE	10	1248.64	1249.44	1251.24	1.79758	0.097938	4.29083
452	463	LDKITGESRTEL	11	1361.73	1362.46	1364.28	1.82022	0.097076	4.46346
453	458	DKITGE	5	662.336	662.705	663.698	0.99224	0.038842	3.45351
453	459	DKITGES	6	749.368	750.146	751.129	0.982403	0.099315	3.35463
453	465	DKITGESRTELRE	12	1533.79	1534.45	1537.44	2.98728	0.138382	3.52357
455	463	ITGESRTEL	8	1005.52	1005.88	1007.82	1.94088	0.143513	4.1075
456	463	TGESRTEL	7	892.437	892.769	894.449	1.68035	0.131943	4.10968
457	463	GESRTEL	6	791.389	791.653	793.123	1.46981	0.0967875	4.10999
458	463	ESRTEL	5	734.368	734.576	735.994	1.41745	0.171255	3.93082
464	471	REIASQNF	7	964.485	965.051	965.598	0.546768	0.10145	4.40948
466	471	IASQNF	5	679.341	679.584	680.078	0.493816	0.0441885	4.60373
467	486	ASQNFVTNVTTYYHYNRDNH	19	2444.1	2445.44	2451.49	6.04839	0.684236	4.13358
471	477	FVTNVTT	6	781.409	781.728	783.439	1.71084	0.174169	4.29801
471	478	FVTNVTTY	7	944.472	944.951	946.857	1.90598	0.119496	5.06301
471	489	FVTNVTTYYHYNRDNHTSL	18	2345.09	2346.54	2349.29	2.75022	0.253057	4.75934
472	489	VTNVTTYYHYNRDNHTSL	17	2198.03	2199.18	2202.56	3.37813	0.31387	4.2824
478	489	YYHYNRDNHTSL	11	1582.7	1583.68	1584.65	0.969624	0.128711	4.01628
479	489	YHYNRDNHTSL	10	1419.64	1420.85	1421.31	0.465292	0.102786	3.88236
479	490	YHYNRDNHTSLE	11	1548.68	1549.6	1550.47	0.879267	0.066743	3.79859
480	489	HYNRDNHTSL	9	1256.58	1257.65	1258.15	0.500541	0.166534	3.49831
482	489	NRDNHTSL	7	956.454	956.903	957.555	0.651575	0.051605	3.55283
490	499	ELKTKFGQVF	9	1196.67	1197.74	1199.2	1.46693	0.045391	5.33727
490	501	ELKTKFGQVFNC	11	1413.72	1414.51	1416.71	2.20688	0.087824	5.38836
490	502	ELKTKFGQVFNCQ	12	1541.78	1542.97	1545.07	2.10186	0.085108	5.23351
490	514	ELKTKFGQVFNCQYSAGDNRRYPFL	23	2981.47	2983.32	2987.45	4.13492	0.295194	5.45447
491	499	LKTKFGQVF	8	1067.62	1068.16	1069.75	1.59549	0.131789	5.2718
491	502	LKTKFGQVFNCQ	11	1412.74	1413.57	1415.29	1.71263	0.091827	5.15156
492	499	KTKFGQVF	7	954.541	954.962	956.2	1.23809	0.058765	5.00446
492	502	KTKFGQVFNCQ	10	1299.65	1300.78	1302.32	1.54238	0.104935	4.98742
494	499	KFGQVF	5	725.398	725.621	725.897	0.276226	0.018171	4.75842
503	515	YSAGDNRRYPFLF	11	1605.78	1606.64	1608.46	1.82076	0.089002	6.29655
507	518	DNRRYPFLFDGE	10	1528.72	1529.36	1534.31	4.95196	0.295913	3.9281
508	514	NRRYPFL	5	965.532	965.925	967.143	1.21739	0.100426	5.20015
509	514	RRYPFL	4	851.489	851.895	852.731	0.835815	0.069135	5.36792
515	519	FDGES	4	554.209	554.612	555.293	0.681181	0.115851	3.40955
515	520	FDGESV	5	653.278	653.489	654.48	0.990983	0.115858	4.39908
515	521	FDGESVM	6	784.318	785.272	785.987	0.715232	0.0659965	5.17876
515	522	FDGESVMF	7	931.387	931.785	933.415	1.62924	0.154865	6.08972
518	522	ESVMF	4	612.27	612.641	613.705	1.06407	0.101025	5.65633
521	528	MFWRIKMD	7	1126.55	1127.26	1129.33	2.07061	0.228719	5.35555
522	528	FWRIKMD	6	995.513	996.083	997.246	1.16269	0.09612	5.44348

## Sheet: Figure4
			Figure 4A					Figure 4C
				n = 2					n = 2
Peptide ID	Start	End	dROSS1 Sequence	∑△Uptake (Da)	Peptide ID	Start	End	BOSS Sequence	∑△Uptake (Da)
1	126	135	RSHNYTVHQS	-0.251537	1	49	58	ITKPQPTSQQ	-0.061109
2	126	137	RSHNYTVHQSPE	0.87033	2	68	76	APTTVASTT	-0.150135
3	132	143	VHQSPEPVSKDQ	0.16584	3	85	97	DGQLAPLISSTTE	-0.080165
4	140	157	SKDQMRLLRPKLDSDVVE	-0.002827	4	98	112	GPSSGTTASLVPEIC	-0.271761
5	158	184	KVAIWHKHAAAAPPSIVEGIAISSRPQ	-0.210318	5	105	114	ASLVPEICLN	-0.100253
6	166	176	AAAAPPSIVEG	-0.928046	6	111	126	ICLNGLQLTVNSADEG	-0.114445
7	184	206	QSTMAHHPDDRDRDRDPSEEQHG	-0.210836	7	113	124	LNGLQLTVNSAD	-0.400085
8	188	209	AHHPDDRDRDRDPSEEQHGVDE	-0.271744	8	118	134	LTVNSADEGTVIRKQEE	-0.166875
9	222	229	QRCIVEED	-0.195893	9	118	135	LTVNSADEGTVIRKQEEF	-0.423367
10	223	233	RCIVEEDLFLD	-0.328458	10	135	141	FVKILEG	-0.085241
11	225	230	IVEEDL	0.011099	11	146	156	LTKDPDSAL	0.151712
12	231	235	FLDEF	-0.173077	12	179	186	ISIDNASL	-0.105847
13	235	240	FGIQCE	-0.175741	13	220	226	SVIKDLE	-0.883932
14	262	281	RALKELESCQEACLSLQFYP	-0.999729	14	221	227	VIKDLEY	-0.150187
15	263	276	ALKELESCQEACLS	-0.130122	15	225	239	LEYNIWPIPGTRAHL	-1.0883
16	301	308	QRLAISHL	-0.466963	16	227	239	YNIWPIPGTRAHL	-0.857017
17	304	308	AISHL	-0.098235	17	228	239	NIWPIPGTRAHL	-0.617411
18	309	317	VERTQPQLE	-0.621724	18	240	260	FPKVAHLLHQMPWGEKIASVE	-0.460445
19	309	324	VERTQPQLERAPRADG	-0.710443	19	259	264	VEIATE	0.033253
20	310	330	VERTQPQLERAPRADGQSTPLT	0.410142	20	259	265	VEIATET	0.056153
21	317	330	ERAPRADGQSTPLT	-0.565397	21	267	272	EMYNEF	0.032189
22	317	340	ERAPRADGQSTPLTIRWAMHFPEH	-1.05292	22	284	292	MHFKSDDNV	-0.155547
23	328	341	PLTIRWAMHFPEHY	-1.04492	23	294	304	IMFGNKLASHF	-0.156658
24	331	340	IRWAMHFPEH	-0.542297	24	311	320	FSVPTDRTDD	-0.335234
25	334	348	AMHFPEHYLASRPFN	-0.719819	25	311	323	FSVPTDRTDDEFL	-0.406884
26	337	355	FPEHYLASRPFNIQYQFVD	0.157873	26	323	330	LADLPNRAF	0.430441
27	341	348	YLASRPFN	-0.385593	27	334	339	MENEID	0.023595
28	341	350	YLASRPFNIQ	-0.322575	28	336	340	NEIDL	-0.079586
29	341	351	YLASRPFNIQY	-0.855088	29	336	342	NEIDLST	-0.101412
30	342	353	LASRPFNIQYQF	-0.329613	30	347	354	DATPTALD	-0.128279
31	349	353	IQYQF	-0.0618625	31	356	363	ILIGKSVL	-0.189817
32	352	360	QFVDHHGEE	-0.104833	32	356	370	ILIGKSVLPSRVLSF	-0.405821
33	353	363	FVDHHGEELDL	0.037555	33	358	363	IGKSVL	-0.198789
34	354	363	VDHHGEELDL	-0.269984	34	358	367	IGKSVLPSRV	-0.250796
35	361	383	LDLEQEDQDASGETGSSAWFNLA	-0.624014	35	358	370	IGKSVLPSRVLSF	-0.406586
36	364	378	EQEDQDASGETGSSA	-0.590979	36	358	372	IGKSVLPSRVLSFAG	-0.35753
37	364	379	EQEDQDASGETGSSAW	-0.755374	37	358	373	IGKSVLPSRVLSFAGS	-0.364323
38	364	380	EQEDQDASGETGSSAWF	-0.699202	38	364	370	PSRVLSF	-0.159423
39	379	384	WFNLAD	-0.225216	39	378	385	MNWLRGSL	-0.164008
40	380	384	FNLAD	-0.059306	40	385	393	LSKHCKRGE	-0.385556
41	389	396	EYYVCEIL	-0.186345	41	443	452	QMYQKKVLTL	0.051458
42	397	407	EALIPYTQYRF	-0.365145	42	444	452	MYQKKVLTL	0.141213
43	398	405	ALIPYTQY	-0.228728	43	445	453	YQKKVLTLD	0.021576
44	406	418	RFRFELPFGENRD	-0.264692	44	446	452	QKKVLTL	0.068543
45	408	421	RFELPFGENRDEVL	-0.586685	45	453	465	DKITGESRTELRE	0.533493
46	417	421	RDEVL	-0.090603	46	455	463	ITGESRTEL	0.299529
47	422	440	YSPATPAYQTPPEGAPISA	-0.408543	47	456	463	TGESRTEL	0.165502
48	432	451	PPEGAPISAPVIEHLMGLDD	-0.712273	48	457	463	GESRTEL	0.082218
49	441	446	PVIEHL	-0.14301	49	464	471	REIASQNF	-0.232216
50	441	448	PVIEHLMG	-0.095954	50	471	478	FVTNVTTY	-0.687033
51	441	449	PVIEHLMGL	-0.105487	51	471	489	FVTNVTTYYHYNRDNHTSL	-0.439966
52	441	450	PVIEHLMGLD	-0.230081	52	479	489	YYHYNRDNHTSL	-0.084844
53	442	446	VIEHL	-0.223367	53	515	521	FDGESVM	0.196308
54	442	448	VIEHLMG	-0.34588
55	442	454	VIEHLMGLDDSHL	-0.044936
56	443	448	IEHLMG	-0.063116
57	447	454	MGLDDSHL	-0.133702
58	496	500	IFSQL	-0.118595
59	500	506	LQAGTNY	-0.068328
60	510	524	LSMINKQGEGPVAKG	-0.761573
61	510	544	LSMINKQGEGPVAKGFVQTHSARNEKPAKDLTESV	-0.11887
62	512	529	MINKQGEGPVAKGFVQTH	-0.48188
63	513	524	INKQGEGPVAKG	-0.425367
64	513	525	INKQGEGPVAKGF	-0.301824
65	514	524	NKQGEGPVAKG	-0.185272
66	525	542	FVQTHSARNEKPAKDLTE	-0.70772
67	525	545	FVQTHSARNEKPAKDLTESVL	-0.372273
68	531	548	ARNEKPAKDLTESVLLVG	0.156569
69	540	545	LTESVL	-0.136087
70	546	553	LVGRRAVM	-0.293155
71	546	564	LVGRRAVMWQSLEPAGENS	-0.20442
72	552	579	VMWQSLEPAGENSMIYQSQEELADIAWS	-0.178895
73	554	562	WQSLEPAGE	-0.036652
74	554	564	WQSLEPAGENS	-0.218179
75	555	565	QSLEPAGENSM	-0.129673
76	555	579	QSLEPAGENSMIYQSQEELADIAWS	0.173407
77	564	577	SMIYQSQEELADIA	-0.031509
78	565	570	MIYQSQ	-0.257431
79	566	570	IYQSQ	-0.285591
80	566	573	IYQSQEEL	-0.213028
81	573	586	LADIAWSKREQQLW	-0.500448
82	574	587	ADIAWSKREQQLWL	-0.278687
83	576	585	IAWSKREQQL	-0.279975
84	576	587	IAWSKREQQLWL	-0.226606
85	577	585	AWSKREQQL	-0.329485
86	578	585	WSKREQQL	-0.278939
87	579	608	SKREQQLWLLNVHGELRSLKFESGQMVSPA	-0.219863
88	582	598	EQQLWLLNVHGELRSLK	-0.60716
89	586	594	WLLNVHGEL	-0.29976
90	587	594	LLNVHGEL	-0.176392
91	588	594	LNVHGEL	-0.194446
92	589	594	NVHGEL	-0.075586
93	594	610	LRSLKFESGQMVSPAQQ	-0.754044
94	595	603	RSLKFESGQ	-0.288441
95	602	611	GQMVSPAQQL	-0.373393
96	604	610	MVSPAQQ	-0.103612
97	604	613	MVSPAQQLKL	-0.753678
98	605	615	VSPAQQLKLDL	-0.11898
99	611	630	LKLDLGNISSGRWVPRRLSF	-0.896487
100	630	639	FDWLHHRLYF	-0.316006
101	631	638	DWLHHRLY	-0.030643
102	631	639	DWLHHRLYF	0.0171045
103	631	640	DWLHHRLYFA	-0.074733
104	631	641	DWLHHRLYFAM	0.008245
105	632	652	WLHHRLYFAMESPERNQSSFQ	-0.239479
106	633	640	LHHRLYFA	0.113883
107	640	665	AMESPERNQSSFQIISTDLLGESAQK	-0.17191
108	644	669	PERNQSSFQIISTDLLGESAQKVGES	0.01932
109	652	656	QIIST	-0.115819
110	657	669	DLLGESAQKVGES	-0.410629
111	659	669	LGESAQKVGES	-0.757678
112	670	676	FDLPVEQ	-0.162112
113	677	682	LEVDAL	-0.155497
114	678	684	EVDALNG	-0.058281
115	682	689	LNGWIFWR	0.016702
116	683	687	NGWIF	-0.103562
117	688	694	WRNEESL	-0.12492
118	695	703	WRQDLHGRM	-0.200372
119	695	707	WRQDLHGRMIHRL	-0.203882
120	700	716	HGRMIHRLLRIRQPGWF	-0.616143
121	704	716	IHRLLRIRQPGWF	-0.274338
122	708	716	LRIRQPGWF	-0.218415
123	709	719	RIRQPGWFLVQ	-0.139673
124	716	723	FLVQPQHF	-0.180615
125	717	723	LVQPQHF	-0.176225
126	717	735	LVQPQHFIIHLMLPQEGKF	-0.263093
127	719	723	QPQHF	-0.074909
128	720	723	PQHF	-0.094789
129	724	729	IIHLML	-0.025144
130	724	735	IIHLMLPQEGKF	-0.219318
131	728	738	MLPQEGKFLEI	-0.0302465
132	730	735	PQEGKF	-0.251105
133	730	745	PQEGKFLEISYDGGFK	-0.191471
134	737	765	EISYDGGFKHPLPLPPPSNGAGNGPASSH	-1.13667
135	738	756	ISYDGGFKHPLPLPPPSNG	-0.061575
136	760	773	GPASSHWQSFALLG	0.038816
137	765	769	HWQSF	-0.0890655
138	770	783	ALLGRSLLLPDSGQ	-0.132346
139	770	784	ALLGRSLLLPDSGQL	-0.076624
140	770	786	ALLGRSLLLPDSGQLIL	-0.181069
141	772	786	LGRSLLLPDSGQLIL	-0.24649
142	773	783	GRSLLLPDSGQ	-0.221683
143	773	784	GRSLLLPDSGQL	-0.142316
144	776	786	LLLPDSGQLIL	-0.427838
145	787	809	VEQQGQAASPSASWPLKNLPDCW	-0.059196
146	788	807	EQQGQAASPSASWPLKNLPD	-0.18828
147	809	813	WAVIL	-0.078449
148	810	835	AVILLVPESQPLTSAGGKPHSLKALL	-0.209232
149	810	838	AVILLVPESQPLTSAGGKPHSLKALLGAQ	-0.57172
150	811	835	VILLVPESQPLTSAGGKPHSLKALL	-0.304914
151	811	837	VILLVPESQPLTSAGGKPHSLKALLGA	-0.487984
152	811	838	VILLVPESQPLTSAGGKPHSLKALLGAQ	-0.364941
153	814	831	LVPESQPLTSAGGKPHSL	-0.830981
154	814	833	LVPESQPLTSAGGKPHSLKA	-0.976678
155	814	837	LVPESQPLTSAGGKPHSLKALLGA	-0.834431
156	814	838	LVPESQPLTSAGGKPHSLKALLGAQ	-0.891153
157	841	856	KISWKEPERNPYQSAD	-0.33458
158	857	865	AARSWSYEL	-0.142139
159	869	876	DVASQSAF	-0.388628
160	869	878	DVASQSAFSI	-0.111797
161	876	889	FSIRNIRGPIFGLQ	-0.523029
162	876	896	FSIRNIRGPIFGLQRLQPDNL	-1.03382
163	877	888	SIRNIRGPIFGL	-1.05716
164	887	896	GLQRLQPDNL	-0.278103
165	888	896	LQRLQPDNL	-0.0796055
166	889	896	QRLQPDNL	-0.212558
167	913	918	WTEPLA	-0.122464
168	919	941	ARTWPLGPHRLRWASRQGSVIHT	-0.21355
169	919	943	ARTWPLGPHRLRWASRQGSVIHTNE	-0.318469
170	920	938	RTWPLGPHRLRWASRQGSV	-0.21486
171	920	941	RTWPLGPHRLRWASRQGSVIHT	-0.278587
172	920	943	RTWPLGPHRLRWASRQGSVIHTNE	-0.264263
173	920	944	RTWPLGPHRLRWASRQGSVIHTNEL	-0.287618
174	923	941	PLGPHRLRWASRQGSVIHT	-0.162018
175	923	943	PLGPHRLRWASRQGSVIHTNE	-0.295056
176	924	941	LGPHRLRWASRQGSVIHT	-0.222733
177	924	943	LGPHRLRWASRQGSVIHTNE	-0.369726
178	930	937	RWASRQGS	-0.532689
179	932	944	ASRQGSVIHTNEL	-0.280972
180	942	948	NELGEGL	-0.142736
181	942	949	NELGEGLE	-0.168491
182	944	948	LGEGL	-0.17284
183	945	963	GEGLEVQQEQLERLPGPMT	0.041322
184	949	955	EVQQEQL	-0.088717
185	950	955	VQQEQL	-0.157478
186	952	963	QEQLERLPGPMT	-0.008427
187	956	964	ERLPGPMTM	-0.24994
188	968	995	SVGYYVTGDGLLHCINLVHSQWGCPISE	-1.90585
189	972	978	YVTGDGL	-0.384588
190	972	979	YVTGDGLL	-0.024144
191	982	995	INLVHSQWGCPISE	-0.790065
192	982	1005	INLVHSQWGCPISEPLQHVGSVTY	-1.50957
193	995	1011	EPLQHVGSVTYDWRGGR	-0.20552
194	996	1004	PLQHVGSVT	-0.134085
195	996	1005	PLQHVGSVTY	-0.184396
196	996	1006	PLQHVGSVTYD	-0.069392
197	996	1012	PLQHVGSVTYDWRGGRV	-0.351477
198	1010	1020	GRVYWTDLARN	-0.479248
199	1013	1017	YWTDL	-0.0156905
200	1018	1035	ARNCVVRMDPWSGSRELL	-0.099438
201	1021	1035	CVVRMDPWSGSRELL	-0.187296
202	1023	1035	VRMDPWSGSRELL	-0.17387
203	1024	1035	RMDPWSGSRELL	-0.137296
204	1029	1035	SGSRELL	-0.192323
205	1035	1051	LPVFEANFLALDPRQGH	-0.874231
206	1042	1052	FLALDPRQGHL	-0.060513
207	1043	1052	LALDPRQGHL	-0.438014
208	1043	1053	LALDPRQGHLY	-0.217488
209	1053	1060	YYATSSQL	-0.077572
210	1053	1069	YYATSSQLSRHGSTPDE	-0.029343
211	1054	1060	YATSSQL	-0.112552
212	1066	1073	TPDEAVTY	-0.119782
213	1073	1086	YYRVNGLEGSIASF	-0.247388
214	1087	1092	VLDTQQ	-0.24167
215	1087	1095	VLDTQQDQL	-0.194354
216	1087	1096	VLDTQQDQLF	-0.139131
217	1096	1104	FWLVKGSGA	-0.12285
218	1096	1107	FWLVKGSGALRL	-0.252549
219	1097	1104	WLVKGSGA	-0.167446
220	1108	1119	YRAPLTAGGDSL	-0.277559
221	1121	1129	MIQQIKGVF	-0.229153
222	1122	1129	IQQIKGVF	-0.642815
223	1123	1129	QQIKGVF	-0.282602
224	1124	1129	QIKGVF	-0.13983
225	1130	1136	QAVPDSL	-0.126633
226	1130	1137	QAVPDSLQ	-0.209458
227	1138	1146	LLRPLGALL	-0.324237
228	1139	1145	LRPLGAL	-0.052296
229	1139	1146	LRPLGALL	-0.254484
230	1146	1157	LWLERSGRRARL	-0.198147
231	1147	1157	WLERSGRRARL	-0.214261
232	1158	1166	VRLAAPLDV	-0.187803
233	1166	1180	VMELPTPDQASPASA	-0.098009
234	1166	1199	VMELPTPDQASPASALQLLDPQPLPPRDEGVIPM	-0.297804
235	1167	1180	MELPTPDQASPASA	-0.210903
236	1167	1181	MELPTPDQASPASAL	-0.003308
237	1182	1202	QLLDPQPLPPRDEGVIPMTVL	-0.117072
238	1184	1202	LDPQPLPPRDEGVIPMTVL	-0.180749
239	1200	1209	TVLPDSVRLD	-0.067726
240	1203	1216	PDSVRLDDGHWDDF	-0.298959
241	1239	1245	FGQRLQT	-0.271326
242	1244	1255	QTLDLSTPFARL	-0.243187
243	1246	1254	LDLSTPFAR	-0.26832
244	1246	1255	LDLSTPFARL	-0.405382
245	1247	1255	DLSTPFARL	-0.1685
246	1256	1262	TQLPQAQ	-0.0379865
247	1256	1263	TQLPQAQL	-0.213817
248	1259	1265	PQAQLQL	-0.194464
249	1259	1282	PQAQLQLKISITPRTAWRSGDTTR	-0.241781
250	1263	1296	LQLKISITPRTAWRSGDTTRVQLTTPPVAPSQPR	-0.234289
251	1264	1281	QLKISITPRTAWRSGDTT	-0.139105
252	1264	1285	QLKISITPRTAWRSGDTTRVQL	-0.282422
253	1265	1285	LKISITPRTAWRSGDTTRVQL	-0.510484
254	1266	1280	KISITPRTAWRSGDT	-0.246073
255	1266	1281	KISITPRTAWRSGDTT	-0.15747
256	1266	1283	KISITPRTAWRSGDTTRV	-0.194695
257	1266	1284	KISITPRTAWRSGDTTRVQ	-0.24671
258	1267	1277	ISITPRTAWRS	0.002398
259	1271	1285	PRTAWRSGDTTRVQL	-0.241
260	1271	1286	PRTAWRSGDTTRVQLT	-0.168951
261	1271	1296	PRTAWRSGDTTRVQLTTPPVAPSQPR	-0.257535
262	1276	1289	RSGDTTRVQLTTPP	-0.191619
263	1277	1291	SGDTTRVQLTTPPVA	-0.201652
264	1282	1293	RVQLTTPPVAPS	0.014906
265	1282	1295	RVQLTTPPVAPSQP	-0.461086
266	1282	1296	RVQLTTPPVAPSQPR	-0.448869
267	1284	1296	QLTTPPVAPSQPR	-0.417154
268	1286	1296	TTPPVAPSQPR	0.040882

## Sheet: FigureS9
	Figure S9A				Figure S9B
Residue	Sequence	∑△Uptake (Da)		Residue	sequence	∑△Uptake (Da)
309	VERTQPQLE	-0.621724		49	ITKPQPTSQQ	-0.061109
310	VERTQPQLE	-0.621724		50	ITKPQPTSQQ	-0.061109
311	VERTQPQLE	-0.621724		51	ITKPQPTSQQ	-0.061109
312	VERTQPQLE	-0.621724		52	ITKPQPTSQQ	-0.061109
313	VERTQPQLE	-0.621724		53	ITKPQPTSQQ	-0.061109
314	VERTQPQLE	-0.621724		54	ITKPQPTSQQ	-0.061109
315	VERTQPQLE	-0.621724		55	ITKPQPTSQQ	-0.061109
316	VERTQPQLE	-0.621724		56	ITKPQPTSQQ	-0.061109
317	VERTQPQLE	-0.621724		57	ITKPQPTSQQ	-0.061109
318	VERTQPQLERAPRADG	-0.710443		58	ITKPQPTSQQ	-0.061109
319	VERTQPQLERAPRADG	-0.786668		59	No coverage	N/D
320	VERTQPQLERAPRADG	-0.786668		60	No coverage	N/D
321	VERTQPQLERAPRADG	-0.786668		61	No coverage	N/D
322	VERTQPQLERAPRADG	-0.786668		62	No coverage	N/D
323	VERTQPQLERAPRADG	-0.786668		63	No coverage	N/D
324	VERTQPQLERAPRADG	-0.786668		64	No coverage	N/D
325	VERTQPQLERAPRADGQSTPLT	-0.786668		65	No coverage	N/D
326	VERTQPQLERAPRADGQSTPLT	-0.786668		66	No coverage	N/D
327	VERTQPQLERAPRADGQSTPLT	-0.786668		67	No coverage	N/D
328	VERTQPQLERAPRADGQSTPLT	-0.786668		68	APTTVASTT	-0.150135
329	VERTQPQLERAPRADGQSTPLT	-0.786668		69	APTTVASTT	-0.150135
330	VERTQPQLERAPRADGQSTPLT	-0.786668		70	APTTVASTT	-0.150135
331	IRWAMHFPEH	-0.542297		71	APTTVASTT	-0.150135
332	IRWAMHFPEH	-0.542297		72	APTTVASTT	-0.150135
333	IRWAMHFPEH	-0.542297		73	APTTVASTT	-0.150135
334	IRWAMHFPEH	-0.542297		74	APTTVASTT	-0.150135
335	IRWAMHFPEH	-0.542297		75	APTTVASTT	-0.150135
336	IRWAMHFPEH	-0.542297		76	APTTVASTT	-0.150135
337	IRWAMHFPEH	-0.542297		77	No Coverage	N/D
338	IRWAMHFPEH	-0.542297		78	No Coverage	N/D
339	IRWAMHFPEH	-0.542297		79	No Coverage	N/D
340	IRWAMHFPEH	-0.542297		80	No Coverage	N/D
341	YLASRPFN	-0.385593		81	No Coverage	N/D
342	YLASRPFN	-0.385593		82	No Coverage	N/D
343	YLASRPFN	-0.385593		83	No Coverage	N/D
344	YLASRPFN	-0.385593		84	No Coverage	N/D
345	YLASRPFN	-0.385593		85	DGQLAPLISSTTE	-0.080165
346	YLASRPFN	-0.385593		86	DGQLAPLISSTTE	-0.080165
347	YLASRPFN	-0.385593		87	DGQLAPLISSTTE	-0.080165
348	YLASRPFN	-0.385593		88	DGQLAPLISSTTE	-0.080165
349	IQYQF	-0.123725		89	DGQLAPLISSTTE	-0.080165
350	IQYQF	-0.123725		90	DGQLAPLISSTTE	-0.080165
351	IQYQF	-0.123725		91	DGQLAPLISSTTE	-0.080165
352	IQYQF	-0.123725		92	DGQLAPLISSTTE	-0.080165
353	IQYQF	-0.123725		93	DGQLAPLISSTTE	-0.080165
354	VDHHGEELDL	-0.269984		94	DGQLAPLISSTTE	-0.080165
355	VDHHGEELDL	-0.269984		95	DGQLAPLISSTTE	-0.080165
356	VDHHGEELDL	-0.269984		96	DGQLAPLISSTTE	-0.080165
357	VDHHGEELDL	-0.269984		97	DGQLAPLISSTTE	-0.080165
358	VDHHGEELDL	-0.269984		98	GPSSGTTASLVPEIC	-0.271761
359	VDHHGEELDL	-0.269984		99	GPSSGTTASLVPEIC	-0.271761
360	VDHHGEELDL	-0.269984		100	GPSSGTTASLVPEIC	-0.271761
361	VDHHGEELDL	-0.269984		101	GPSSGTTASLVPEIC	-0.271761
362	VDHHGEELDL	-0.269984		102	GPSSGTTASLVPEIC	-0.271761
363	VDHHGEELDL	-0.269984		103	GPSSGTTASLVPEIC	-0.271761
364	EQEDQDASGETGSSAW	-0.755374		104	GPSSGTTASLVPEIC	-0.271761
365	EQEDQDASGETGSSAW	-0.755374		105	ASLVPEICLN	-0.100253
366	EQEDQDASGETGSSAW	-0.755374		106	ASLVPEICLN	-0.100253
367	EQEDQDASGETGSSAW	-0.755374		107	ASLVPEICLN	-0.100253
368	EQEDQDASGETGSSAW	-0.755374		108	ASLVPEICLN	-0.100253
369	EQEDQDASGETGSSAW	-0.755374		109	ASLVPEICLN	-0.100253
370	EQEDQDASGETGSSAW	-0.755374		110	ASLVPEICLN	-0.100253
371	EQEDQDASGETGSSAW	-0.755374		111	ASLVPEICLN	-0.100253
372	EQEDQDASGETGSSAW	-0.755374		112	ASLVPEICLN	-0.100253
373	EQEDQDASGETGSSAW	-0.755374		113	ASLVPEICLN	-0.100253
374	EQEDQDASGETGSSAW	-0.755374		114	ASLVPEICLN	-0.100253
375	EQEDQDASGETGSSAW	-0.755374		115	LNGLQLTVNSAD	-0.400085
376	EQEDQDASGETGSSAW	-0.755374		116	LNGLQLTVNSAD	-0.400085
377	EQEDQDASGETGSSAW	-0.755374		117	LNGLQLTVNSAD	-0.400085
378	EQEDQDASGETGSSAW	-0.755374		118	LNGLQLTVNSAD	-0.400085
379	WFNLAD	-0.450431		119	LNGLQLTVNSAD	-0.400085
380	WFNLAD	-0.450431		120	LNGLQLTVNSAD	-0.400085
381	WFNLAD	-0.450431		121	LNGLQLTVNSAD	-0.400085
382	WFNLAD	-0.450431		122	LNGLQLTVNSAD	-0.400085
383	WFNLAD	-0.450431		123	LNGLQLTVNSAD	-0.400085
384	WFNLAD	-0.450431		124	LNGLQLTVNSAD	-0.400085
385	No Coverage	N/D		125	ICLNGLQLTVNSADEG	-0.114445
386	No Coverage	N/D		126	ICLNGLQLTVNSADEG	-0.114445
387	No Coverage	N/D		127	LTVNSADEGTVIRKQEE	-0.166875
388	No Coverage	N/D		128	LTVNSADEGTVIRKQEE	-0.166875
389	EYYVCEIL	-0.186345		129	LTVNSADEGTVIRKQEE	-0.166875
390	EYYVCEIL	-0.186345		130	LTVNSADEGTVIRKQEE	-0.166875
391	EYYVCEIL	-0.186345		131	LTVNSADEGTVIRKQEE	-0.166875
392	EYYVCEIL	-0.186345		132	LTVNSADEGTVIRKQEE	-0.166875
393	EYYVCEIL	-0.186345		133	LTVNSADEGTVIRKQEE	-0.166875
394	EYYVCEIL	-0.186345		134	LTVNSADEGTVIRKQEE	-0.166875
395	EYYVCEIL	-0.186345		135	LTVNSADEGTVIRKQEEF	-0.423367
396	EYYVCEIL	-0.186345		136	FVKILEG	-0.085241
397	EYYVCEIL	-0.457456		137	FVKILEG	-0.085241
398	ALIPYTQY	-0.228728		138	FVKILEG	-0.085241
399	ALIPYTQY	-0.228728		139	FVKILEG	-0.085241
400	ALIPYTQY	-0.228728		140	FVKILEG	-0.085241
401	ALIPYTQY	-0.228728		141	FVKILEG	-0.085241
402	ALIPYTQY	-0.228728		142	No coverage	N/D
403	ALIPYTQY	-0.228728		143	No coverage	N/D
404	ALIPYTQY	-0.228728		144	No coverage	N/D
405	ALIPYTQY	-0.228728		145	No coverage	N/D
406	RFRFELPFGENRD	-0.264692		146	No coverage	N/D
407	RFRFELPFGENRD	-0.264692		147	No coverage	N/D
408	RFRFELPFGENRD	-0.264692		148	LTKDPDSAL	0.151712
409	RFRFELPFGENRD	-0.264692		149	LTKDPDSAL	0.151712
410	RFRFELPFGENRD	-0.264692		150	LTKDPDSAL	0.151712
411	RFRFELPFGENRD	-0.264692		151	LTKDPDSAL	0.151712
412	RFRFELPFGENRD	-0.264692		152	LTKDPDSAL	0.151712
413	RFRFELPFGENRD	-0.264692		153	LTKDPDSAL	0.151712
414	RFRFELPFGENRD	-0.264692		154	LTKDPDSAL	0.151712
415	RFRFELPFGENRD	-0.264692		155	LTKDPDSAL	0.151712
416	RFRFELPFGENRD	-0.264692		156	LTKDPDSAL	0.151712
417	RDEVL	-0.090603		157	No Coverage	N/D
418	RDEVL	-0.090603		158	No Coverage	N/D
419	RDEVL	-0.090603		159	No Coverage	N/D
420	RDEVL	-0.090603		160	No Coverage	N/D
421	RDEVL	-0.090603		161	No Coverage	N/D
422	YSPATPAYQTPPEGAPISA	-0.408543		162	No Coverage	N/D
423	YSPATPAYQTPPEGAPISA	-0.408543		163	No Coverage	N/D
424	YSPATPAYQTPPEGAPISA	-0.408543		164	No Coverage	N/D
425	YSPATPAYQTPPEGAPISA	-0.408543		165	No Coverage	N/D
426	YSPATPAYQTPPEGAPISA	-0.408543		166	No Coverage	N/D
427	YSPATPAYQTPPEGAPISA	-0.408543		167	No Coverage	N/D
428	YSPATPAYQTPPEGAPISA	-0.408543		168	No Coverage	N/D
429	YSPATPAYQTPPEGAPISA	-0.408543		169	No Coverage	N/D
430	YSPATPAYQTPPEGAPISA	-0.408543		170	No Coverage	N/D
431	YSPATPAYQTPPEGAPISA	-0.408543		171	No Coverage	N/D
432	PPEGAPISAPVIEHLMGLDD	-0.712273		172	No Coverage	N/D
433	PPEGAPISAPVIEHLMGLDD	-0.712273		173	No Coverage	N/D
434	PPEGAPISAPVIEHLMGLDD	-0.712273		174	No Coverage	N/D
435	PPEGAPISAPVIEHLMGLDD	-0.712273		175	No Coverage	N/D
436	PPEGAPISAPVIEHLMGLDD	-0.712273		176	No Coverage	N/D
437	PPEGAPISAPVIEHLMGLDD	-0.712273		177	No Coverage	N/D
438	PPEGAPISAPVIEHLMGLDD	-0.712273		178	No Coverage	N/D
439	PPEGAPISAPVIEHLMGLDD	-0.712273		179	ISIDNASL	-0.105847
440	PPEGAPISAPVIEHLMGLDD	-0.712273		180	ISIDNASL	-0.105847
441	PVIEHL	-0.14301		181	ISIDNASL	-0.105847
442	PVIEHL	-0.14301		182	ISIDNASL	-0.105847
443	PVIEHL	-0.14301		183	ISIDNASL	-0.105847
444	PVIEHL	-0.14301		184	ISIDNASL	-0.105847
445	PVIEHL	-0.14301		185	ISIDNASL	-0.105847
446	PVIEHL	-0.14301		186	ISIDNASL	-0.105847
447	PVIEHLMG	-0.095954		187	No Coverage	N/D
448	PVIEHLMG	-0.095954		188	No Coverage	N/D
449	PVIEHLMGL	-0.105487		189	No Coverage	N/D
450	PVIEHLMGLD	-0.230081		190	No Coverage	N/D
451	MGLDDSHL	-0.133702		191	No Coverage	N/D
452	MGLDDSHL	-0.133702		192	No Coverage	N/D
453	MGLDDSHL	-0.133702		193	No Coverage	N/D
454	MGLDDSHL	-0.133702		194	No Coverage	N/D
455	No Coverage	N/D		195	No Coverage	N/D
456	No Coverage	N/D		196	No Coverage	N/D
457	No Coverage	N/D		197	No Coverage	N/D
458	No Coverage	N/D		198	No Coverage	N/D
459	No Coverage	N/D		199	No Coverage	N/D
460	No Coverage	N/D		200	No Coverage	N/D
461	No Coverage	N/D		201	No Coverage	N/D
462	No Coverage	N/D		202	No Coverage	N/D
463	No Coverage	N/D		203	No Coverage	N/D
464	No Coverage	N/D		204	No Coverage	N/D
465	No Coverage	N/D		205	No Coverage	N/D
466	No Coverage	N/D		206	No Coverage	N/D
467	No Coverage	N/D		207	No Coverage	N/D
468	No Coverage	N/D		208	No Coverage	N/D
469	No Coverage	N/D		209	No Coverage	N/D
470	No Coverage	N/D		210	No Coverage	N/D
471	No Coverage	N/D		211	No Coverage	N/D
472	No Coverage	N/D		212	No Coverage	N/D
473	No Coverage	N/D		213	No Coverage	N/D
474	No Coverage	N/D		214	No Coverage	N/D
475	No Coverage	N/D		215	No Coverage	N/D
476	No Coverage	N/D		216	No Coverage	N/D
477	No Coverage	N/D		217	No Coverage	N/D
478	No Coverage	N/D		218	No Coverage	N/D
479	No Coverage	N/D		219	No Coverage	N/D
480	No Coverage	N/D		220	SVIKDLE	-0.883932
481	No Coverage	N/D		221	SVIKDLE	-0.883932
482	No Coverage	N/D		222	SVIKDLE	-0.883932
483	No Coverage	N/D		223	SVIKDLE	-0.883932
484	No Coverage	N/D		224	SVIKDLE	-0.883932
485	No Coverage	N/D		225	SVIKDLE	-0.883932
486	No Coverage	N/D		226	SVIKDLE	-0.883932
487	No Coverage	N/D		227	VIKDLEY	-0.150187
488	No Coverage	N/D		228	LEYNIWPIPGTRAHL	-1.0883
489	No Coverage	N/D		229	LEYNIWPIPGTRAHL	-1.0883
490	No Coverage	N/D		230	LEYNIWPIPGTRAHL	-1.0883
491	No Coverage	N/D		231	LEYNIWPIPGTRAHL	-1.0883
492	No Coverage	N/D		232	LEYNIWPIPGTRAHL	-1.0883
493	No Coverage	N/D		233	LEYNIWPIPGTRAHL	-1.0883
494	No Coverage	N/D		234	LEYNIWPIPGTRAHL	-1.0883
495	No Coverage	N/D		235	LEYNIWPIPGTRAHL	-1.0883
496	IFSQL	-0.118595		236	LEYNIWPIPGTRAHL	-1.0883
497	IFSQL	-0.118595		237	LEYNIWPIPGTRAHL	-1.0883
498	IFSQL	-0.118595		238	LEYNIWPIPGTRAHL	-1.0883
499	IFSQL	-0.118595		239	LEYNIWPIPGTRAHL	-1.0883
500	LQAGTNY	-0.068328		240	NIWPIPGTRAHL	-0.617411
501	LQAGTNY	-0.068328		241	NIWPIPGTRAHL	-0.617411
502	LQAGTNY	-0.068328		242	NIWPIPGTRAHL	-0.617411
503	LQAGTNY	-0.068328		243	NIWPIPGTRAHL	-0.617411
504	LQAGTNY	-0.068328		244	NIWPIPGTRAHL	-0.617411
505	LQAGTNY	-0.068328		245	NIWPIPGTRAHL	-0.617411
506	LQAGTNY	-0.068328		246	NIWPIPGTRAHL	-0.617411
507	No Coverage	N/D		247	FPKVAHLLHQMPWGEKIASVE	-0.460445
508	No Coverage	N/D		248	FPKVAHLLHQMPWGEKIASVE	-0.460445
509	No Coverage	N/D		249	FPKVAHLLHQMPWGEKIASVE	-0.460445
510	LSMINKQGEGPVAKG	-0.761573		250	FPKVAHLLHQMPWGEKIASVE	-0.460445
511	LSMINKQGEGPVAKG	-0.761573		251	FPKVAHLLHQMPWGEKIASVE	-0.460445
512	LSMINKQGEGPVAKG	-0.761573		252	FPKVAHLLHQMPWGEKIASVE	-0.460445
513	INKQGEGPVAKG	-0.425367		253	FPKVAHLLHQMPWGEKIASVE	-0.460445
514	INKQGEGPVAKG	-0.425367		254	FPKVAHLLHQMPWGEKIASVE	-0.460445
515	INKQGEGPVAKG	-0.425367		255	FPKVAHLLHQMPWGEKIASVE	-0.460445
516	INKQGEGPVAKG	-0.425367		256	FPKVAHLLHQMPWGEKIASVE	-0.460445
517	INKQGEGPVAKG	-0.425367		257	FPKVAHLLHQMPWGEKIASVE	-0.460445
518	INKQGEGPVAKG	-0.425367		258	FPKVAHLLHQMPWGEKIASVE	-0.460445
519	INKQGEGPVAKG	-0.425367		259	FPKVAHLLHQMPWGEKIASVE	-0.460445
520	INKQGEGPVAKG	-0.425367		260	FPKVAHLLHQMPWGEKIASVE	-0.460445
521	INKQGEGPVAKG	-0.425367		261	VEIATE	0.033253
522	INKQGEGPVAKG	-0.425367		262	VEIATE	0.033253
523	INKQGEGPVAKG	-0.425367		263	VEIATE	0.033253
524	INKQGEGPVAKG	-0.425367		264	VEIATE	0.033253
525	INKQGEGPVAKGF	-0.301824		265	VEIATET	0.056153
526	FVQTHSARNEKPAKDLTE	-0.70772		266	No Coverage	N/D
527	FVQTHSARNEKPAKDLTE	-0.70772		267	EMYNEF	0.032189
528	FVQTHSARNEKPAKDLTE	-0.70772		268	EMYNEF	0.032189
529	FVQTHSARNEKPAKDLTE	-0.70772		269	EMYNEF	0.032189
530	FVQTHSARNEKPAKDLTE	-0.70772		270	EMYNEF	0.032189
531	FVQTHSARNEKPAKDLTE	-0.70772		271	EMYNEF	0.032189
532	FVQTHSARNEKPAKDLTE	-0.70772		272	EMYNEF	0.032189
533	FVQTHSARNEKPAKDLTE	-0.70772		273	No Coverage	N/D
534	FVQTHSARNEKPAKDLTE	-0.70772		274	No Coverage	N/D
535	FVQTHSARNEKPAKDLTE	-0.70772		275	No Coverage	N/D
536	FVQTHSARNEKPAKDLTE	-0.70772		276	No Coverage	N/D
537	FVQTHSARNEKPAKDLTE	-0.70772		277	No Coverage	N/D
538	FVQTHSARNEKPAKDLTE	-0.70772		278	No Coverage	N/D
539	FVQTHSARNEKPAKDLTE	-0.70772		279	No Coverage	N/D
540	LTESVL	-0.136087		280	No Coverage	N/D
541	LTESVL	-0.136087		281	No Coverage	N/D
542	LTESVL	-0.136087		282	No Coverage	N/D
543	LTESVL	-0.136087		283	No Coverage	N/D
544	LTESVL	-0.136087		284	MHFKSDDNV	-0.155547
545	LTESVL	-0.136087		285	MHFKSDDNV	-0.155547
546	LVGRRAVM	-0.293155		286	MHFKSDDNV	-0.155547
547	LVGRRAVM	-0.293155		287	MHFKSDDNV	-0.155547
548	LVGRRAVM	-0.293155		288	MHFKSDDNV	-0.155547
549	LVGRRAVM	-0.293155		289	MHFKSDDNV	-0.155547
550	LVGRRAVM	-0.293155		290	MHFKSDDNV	-0.155547
551	LVGRRAVM	-0.293155		291	MHFKSDDNV	-0.155547
552	LVGRRAVM	-0.293155		292	MHFKSDDNV	-0.155547
553	LVGRRAVM	-0.293155		293	No Coverage	N/D
554	WQSLEPAGE	-0.036652		294	IMFGNKLASHF	-0.156658
555	WQSLEPAGE	-0.036652		295	IMFGNKLASHF	-0.156658
556	WQSLEPAGE	-0.036652		296	IMFGNKLASHF	-0.156658
557	WQSLEPAGE	-0.036652		297	IMFGNKLASHF	-0.156658
558	WQSLEPAGE	-0.036652		298	IMFGNKLASHF	-0.156658
559	WQSLEPAGE	-0.036652		299	IMFGNKLASHF	-0.156658
560	WQSLEPAGE	-0.036652		300	IMFGNKLASHF	-0.156658
561	WQSLEPAGE	-0.036652		301	IMFGNKLASHF	-0.156658
562	WQSLEPAGE	-0.036652		302	IMFGNKLASHF	-0.156658
563	WQSLEPAGENS	-0.218179		303	IMFGNKLASHF	-0.156658
564	WQSLEPAGENS	-0.218179		304	IMFGNKLASHF	-0.156658
565	QSLEPAGENSM	-0.213028		305	No Coverage	N/D
566	IYQSQEEL	-0.213028		306	No Coverage	N/D
567	IYQSQEEL	-0.213028		307	No Coverage	N/D
568	IYQSQEEL	-0.213028		308	No Coverage	N/D
569	IYQSQEEL	-0.213028		309	No Coverage	N/D
570	IYQSQEEL	-0.213028		310	No Coverage	N/D
571	IYQSQEEL	-0.213028		311	FSVPTDRTDD	-0.335234
572	IYQSQEEL	-0.213028		312	FSVPTDRTDD	-0.335234
573	IYQSQEEL	-0.213028		313	FSVPTDRTDD	-0.335234
574	ADIAWSKREQQLWL	-0.500448		314	FSVPTDRTDD	-0.335234
575	ADIAWSKREQQLWL	-0.500448		315	FSVPTDRTDD	-0.335234
576	IAWSKREQQL	-0.279975		316	FSVPTDRTDD	-0.335234
577	IAWSKREQQL	-0.279975		317	FSVPTDRTDD	-0.335234
578	IAWSKREQQL	-0.279975		318	FSVPTDRTDD	-0.335234
579	IAWSKREQQL	-0.279975		319	FSVPTDRTDD	-0.335234
580	IAWSKREQQL	-0.279975		320	FSVPTDRTDD	-0.335234
581	IAWSKREQQL	-0.279975		321	FSVPTDRTDDEFL	-0.406884
582	IAWSKREQQL	-0.279975		322	FSVPTDRTDDEFL	-0.406884
583	IAWSKREQQL	-0.279975		323	FSVPTDRTDDEFL	-0.406884
584	IAWSKREQQL	-0.279975		324	LADLPNRAF	0.430441
585	IAWSKREQQL	-0.279975		325	LADLPNRAF	0.430441
586	IAWSKREQQLWL	-0.226606		326	LADLPNRAF	0.430441
587	LLNVHGEL	-0.176392		327	LADLPNRAF	0.430441
588	LNVHGEL	-0.194446		328	LADLPNRAF	0.430441
589	LNVHGEL	-0.194446		329	LADLPNRAF	0.430441
590	LNVHGEL	-0.194446		330	LADLPNRAF	0.430441
591	LNVHGEL	-0.194446		331	LADLPNRAF	0.430441
592	LNVHGEL	-0.194446		332	No Coverage	N/D
593	LNVHGEL	-0.194446		333	No Coverage	N/D
594	LNVHGEL	-0.194446		334	No Coverage	N/D
595	RSLKFESGQ	-0.288441		335	No Coverage	N/D
596	RSLKFESGQ	-0.288441		336	MENEID	0.023595
597	RSLKFESGQ	-0.288441		337	MENEID	0.023595
598	RSLKFESGQ	-0.288441		338	MENEID	0.023595
599	RSLKFESGQ	-0.288441		339	MENEID	0.023595
600	RSLKFESGQ	-0.288441		340	MENEID	0.023595
601	RSLKFESGQ	-0.288441		341	NEIDL	-0.079586
602	RSLKFESGQ	-0.288441		342	NEIDL	-0.079586
603	RSLKFESGQ	-0.288441		343	NEIDLST	-0.101412
604	MVSPAQQ	-0.103612		344	No Coverage	N/D
605	MVSPAQQ	-0.103612		345	No Coverage	N/D
606	MVSPAQQ	-0.103612		346	No Coverage	N/D
607	MVSPAQQ	-0.103612		347	DATPTALD	-0.128279
608	MVSPAQQ	-0.103612		348	DATPTALD	-0.128279
609	MVSPAQQ	-0.103612		349	DATPTALD	-0.128279
610	MVSPAQQ	-0.103612		350	DATPTALD	-0.128279
611	MVSPAQQLKL	-0.753678		351	DATPTALD	-0.128279
612	MVSPAQQLKL	-0.753678		352	DATPTALD	-0.128279
613	MVSPAQQLKL	-0.753678		353	DATPTALD	-0.128279
614	VSPAQQLKLDL	-0.11898		354	DATPTALD	-0.128279
615	VSPAQQLKLDL	-0.11898		355	No Coverage	N/D
616	LKLDLGNISSGRWVPRRLSF	-0.896487		356	ILIGKSVL	-0.189817
617	LKLDLGNISSGRWVPRRLSF	-0.896487		357	ILIGKSVL	-0.189817
618	LKLDLGNISSGRWVPRRLSF	-0.896487		358	ILIGKSVL	-0.189817
619	LKLDLGNISSGRWVPRRLSF	-0.896487		359	ILIGKSVL	-0.189817
620	LKLDLGNISSGRWVPRRLSF	-0.896487		360	ILIGKSVL	-0.189817
621	LKLDLGNISSGRWVPRRLSF	-0.896487		361	ILIGKSVL	-0.189817
622	LKLDLGNISSGRWVPRRLSF	-0.896487		362	ILIGKSVL	-0.189817
623	LKLDLGNISSGRWVPRRLSF	-0.896487		363	ILIGKSVL	-0.189817
624	LKLDLGNISSGRWVPRRLSF	-0.896487		364	IGKSVLPSRV	-0.250796
625	LKLDLGNISSGRWVPRRLSF	-0.896487		365	IGKSVLPSRV	-0.250796
626	LKLDLGNISSGRWVPRRLSF	-0.896487		366	IGKSVLPSRV	-0.250796
627	LKLDLGNISSGRWVPRRLSF	-0.896487		367	IGKSVLPSRV	-0.250796
628	LKLDLGNISSGRWVPRRLSF	-0.896487		368	IGKSVLPSRVLSF	-0.406586
629	LKLDLGNISSGRWVPRRLSF	-0.896487		369	IGKSVLPSRVLSF	-0.406586
630	LKLDLGNISSGRWVPRRLSF	-0.896487		370	IGKSVLPSRVLSF	-0.406586
631	DWLHHRLY	-0.030643		371	IGKSVLPSRVLSFAG	-0.35753
632	DWLHHRLY	-0.030643		372	IGKSVLPSRVLSFAG	-0.35753
633	DWLHHRLY	-0.030643		373	IGKSVLPSRVLSFAGS	-0.364323
634	DWLHHRLY	-0.030643		374	No Coverage	N/D
635	DWLHHRLY	-0.030643		375	No Coverage	N/D
636	DWLHHRLY	-0.030643		376	No Coverage	N/D
637	DWLHHRLY	-0.030643		377	No Coverage	N/D
638	DWLHHRLY	-0.030643		378	MNWLRGSL	-0.164008
639	DWLHHRLYF	0.0171045		379	MNWLRGSL	-0.164008
640	DWLHHRLYFA	-0.074733		380	MNWLRGSL	-0.164008
641	DWLHHRLYFAM	0.008245		381	MNWLRGSL	-0.164008
642	WLHHRLYFAMESPERNQSSFQ	-0.239479		382	MNWLRGSL	-0.164008
643	WLHHRLYFAMESPERNQSSFQ	-0.239479		383	MNWLRGSL	-0.164008
644	WLHHRLYFAMESPERNQSSFQ	-0.239479		384	MNWLRGSL	-0.164008
645	WLHHRLYFAMESPERNQSSFQ	-0.239479		385	MNWLRGSL	-0.164008
646	WLHHRLYFAMESPERNQSSFQ	-0.239479		386	LSKHCKRGE	-0.385556
647	WLHHRLYFAMESPERNQSSFQ	-0.239479		387	LSKHCKRGE	-0.385556
648	WLHHRLYFAMESPERNQSSFQ	-0.239479		388	LSKHCKRGE	-0.385556
649	WLHHRLYFAMESPERNQSSFQ	-0.239479		389	LSKHCKRGE	-0.385556
650	WLHHRLYFAMESPERNQSSFQ	-0.239479		390	LSKHCKRGE	-0.385556
651	WLHHRLYFAMESPERNQSSFQ	-0.239479		391	LSKHCKRGE	-0.385556
652	WLHHRLYFAMESPERNQSSFQ	-0.239479		392	LSKHCKRGE	-0.385556
653	QIIST	-0.115819		393	LSKHCKRGE	-0.385556
654	QIIST	-0.115819		394	No Coverage	N/D
655	QIIST	-0.115819		395	No Coverage	N/D
656	QIIST	-0.115819		396	No Coverage	N/D
657	DLLGESAQKVGES	-0.410629		397	No Coverage	N/D
658	DLLGESAQKVGES	-0.410629		398	No Coverage	N/D
659	DLLGESAQKVGES	-0.410629		399	No Coverage	N/D
660	DLLGESAQKVGES	-0.410629		400	No Coverage	N/D
661	DLLGESAQKVGES	-0.410629		401	No Coverage	N/D
662	DLLGESAQKVGES	-0.410629		402	No Coverage	N/D
663	DLLGESAQKVGES	-0.410629		403	No Coverage	N/D
664	DLLGESAQKVGES	-0.410629		404	No Coverage	N/D
665	DLLGESAQKVGES	-0.410629		405	No Coverage	N/D
666	DLLGESAQKVGES	-0.410629		406	No Coverage	N/D
667	DLLGESAQKVGES	-0.410629		407	No Coverage	N/D
668	DLLGESAQKVGES	-0.410629		408	No Coverage	N/D
669	DLLGESAQKVGES	-0.410629		409	No Coverage	N/D
670	FDLPVEQ	-0.162112		410	No Coverage	N/D
671	FDLPVEQ	-0.162112		411	No Coverage	N/D
672	FDLPVEQ	-0.162112		412	No Coverage	N/D
673	FDLPVEQ	-0.162112		413	No Coverage	N/D
674	FDLPVEQ	-0.162112		414	No Coverage	N/D
675	FDLPVEQ	-0.162112		415	No Coverage	N/D
676	FDLPVEQ	-0.162112		416	No Coverage	N/D
677	LEVDAL	-0.155497		417	No Coverage	N/D
678	LEVDAL	-0.155497		418	No Coverage	N/D
679	LEVDAL	-0.155497		419	No Coverage	N/D
680	LEVDAL	-0.155497		420	No Coverage	N/D
681	LEVDAL	-0.155497		421	No Coverage	N/D
682	LEVDAL	-0.155497		422	No Coverage	N/D
683	EVDALNG	-0.058281		423	No Coverage	N/D
684	NGWIF	-0.103562		424	No Coverage	N/D
685	NGWIF	-0.103562		425	No Coverage	N/D
686	NGWIF	-0.103562		426	No Coverage	N/D
687	NGWIF	-0.103562		427	No Coverage	N/D
688	WRNEESL	-0.12492		428	No Coverage	N/D
689	WRNEESL	-0.12492		429	No Coverage	N/D
690	WRNEESL	-0.12492		430	No Coverage	N/D
691	WRNEESL	-0.12492		431	No Coverage	N/D
692	WRNEESL	-0.12492		432	No Coverage	N/D
693	WRNEESL	-0.12492		433	No Coverage	N/D
694	WRNEESL	-0.12492		434	No Coverage	N/D
695	WRQDLHGRM	-0.200372		435	No Coverage	N/D
696	WRQDLHGRM	-0.200372		436	No Coverage	N/D
697	WRQDLHGRM	-0.200372		437	No Coverage	N/D
698	WRQDLHGRM	-0.200372		438	No Coverage	N/D
699	WRQDLHGRM	-0.200372		439	No Coverage	N/D
700	WRQDLHGRM	-0.200372		440	No Coverage	N/D
701	WRQDLHGRM	-0.200372		441	No Coverage	N/D
702	WRQDLHGRM	-0.200372		442	No Coverage	N/D
703	WRQDLHGRM	-0.200372		443	QMYQKKVLTL	0.051458
704	WRQDLHGRMIHRL	-0.203882		444	QMYQKKVLTL	0.051458
705	WRQDLHGRMIHRL	-0.203882		445	QMYQKKVLTL	0.051458
706	WRQDLHGRMIHRL	-0.203882		446	QMYQKKVLTL	0.051458
707	WRQDLHGRMIHRL	-0.203882		447	QMYQKKVLTL	0.051458
708	LRIRQPGWF	-0.218415		448	QMYQKKVLTL	0.051458
709	LRIRQPGWF	-0.218415		449	QMYQKKVLTL	0.051458
710	LRIRQPGWF	-0.218415		450	QMYQKKVLTL	0.051458
711	LRIRQPGWF	-0.218415		451	QMYQKKVLTL	0.051458
712	LRIRQPGWF	-0.218415		452	QMYQKKVLTL	0.051458
713	LRIRQPGWF	-0.218415		453	DKITGESRTELRE	0.533493
714	LRIRQPGWF	-0.218415		454	DKITGESRTELRE	0.533493
715	LRIRQPGWF	-0.218415		455	DKITGESRTELRE	0.533493
716	LRIRQPGWF	-0.218415		456	DKITGESRTELRE	0.533493
717	RIRQPGWFLVQ	-0.139673		457	DKITGESRTELRE	0.533493
718	FLVQPQHF	-0.180615		458	DKITGESRTELRE	0.533493
719	FLVQPQHF	-0.180615		459	DKITGESRTELRE	0.533493
720	FLVQPQHF	-0.180615		460	DKITGESRTELRE	0.533493
721	FLVQPQHF	-0.180615		461	DKITGESRTELRE	0.533493
722	FLVQPQHF	-0.180615		462	DKITGESRTELRE	0.533493
723	FLVQPQHF	-0.180615		463	DKITGESRTELRE	0.533493
724	IIHLML	-0.025144		464	DKITGESRTELRE	0.533493
725	IIHLML	-0.025144		465	DKITGESRTELRE	0.533493
726	IIHLML	-0.025144		466	REIASQNF	-0.232216
727	IIHLML	-0.025144		467	REIASQNF	-0.232216
728	IIHLML	-0.025144		468	REIASQNF	-0.232216
729	IIHLML	-0.025144		469	REIASQNF	-0.232216
730	PQEGKF	-0.502209		470	REIASQNF	-0.232216
731	PQEGKF	-0.502209		471	FVTNVTTY	-0.687033
732	PQEGKF	-0.502209		472	FVTNVTTY	-0.687033
733	PQEGKF	-0.502209		473	FVTNVTTY	-0.687033
734	PQEGKF	-0.502209		474	FVTNVTTY	-0.687033
735	PQEGKF	-0.502209		475	FVTNVTTY	-0.687033
736	PQEGKFLEISYDGGFK	-0.191471		476	FVTNVTTY	-0.687033
737	PQEGKFLEISYDGGFK	-0.191471		477	FVTNVTTY	-0.687033
738	PQEGKFLEISYDGGFK	-0.191471		478	FVTNVTTY	-0.687033
739	PQEGKFLEISYDGGFK	-0.191471		479	FVTNVTTY	-0.687033
740	PQEGKFLEISYDGGFK	-0.191471		480	YYHYNRDNHTSL	-0.084844
741	PQEGKFLEISYDGGFK	-0.191471		481	YYHYNRDNHTSL	-0.084844
742	PQEGKFLEISYDGGFK	-0.191471		482	YYHYNRDNHTSL	-0.084844
743	PQEGKFLEISYDGGFK	-0.191471		483	YYHYNRDNHTSL	-0.084844
744	PQEGKFLEISYDGGFK	-0.191471		484	YYHYNRDNHTSL	-0.084844
745	PQEGKFLEISYDGGFK	-0.191471		485	YYHYNRDNHTSL	-0.084844
746	ISYDGGFKHPLPLPPPSNG	-0.061575		486	YYHYNRDNHTSL	-0.084844
747	ISYDGGFKHPLPLPPPSNG	-0.061575		487	YYHYNRDNHTSL	-0.084844
748	ISYDGGFKHPLPLPPPSNG	-0.061575		488	YYHYNRDNHTSL	-0.084844
749	ISYDGGFKHPLPLPPPSNG	-0.061575		489	YYHYNRDNHTSL	-0.084844
750	ISYDGGFKHPLPLPPPSNG	-0.061575		490	No Coverage	N/D
751	ISYDGGFKHPLPLPPPSNG	-0.061575		491	No Coverage	N/D
752	ISYDGGFKHPLPLPPPSNG	-0.061575		492	No Coverage	N/D
753	ISYDGGFKHPLPLPPPSNG	-0.061575		493	No Coverage	N/D
754	ISYDGGFKHPLPLPPPSNG	-0.061575		494	No Coverage	N/D
755	ISYDGGFKHPLPLPPPSNG	-0.061575		495	No Coverage	N/D
756	ISYDGGFKHPLPLPPPSNG	-0.061575		496	No Coverage	N/D
757	EISYDGGFKHPLPLPPPSNGAGNGPASSH	-1.13667		497	No Coverage	N/D
758	EISYDGGFKHPLPLPPPSNGAGNGPASSH	-1.13667		498	No Coverage	N/D
759	EISYDGGFKHPLPLPPPSNGAGNGPASSH	-1.13667		499	No Coverage	N/D
760	EISYDGGFKHPLPLPPPSNGAGNGPASSH	-1.13667		500	No Coverage	N/D
761	EISYDGGFKHPLPLPPPSNGAGNGPASSH	-1.13667		501	No Coverage	N/D
762	EISYDGGFKHPLPLPPPSNGAGNGPASSH	-1.13667		502	No Coverage	N/D
763	EISYDGGFKHPLPLPPPSNGAGNGPASSH	-1.13667		503	No Coverage	N/D
764	EISYDGGFKHPLPLPPPSNGAGNGPASSH	-1.13667		504	No Coverage	N/D
765	HWQSF	-0.0890655		505	No Coverage	N/D
766	HWQSF	-0.0890655		506	No Coverage	N/D
767	HWQSF	-0.0890655		507	No Coverage	N/D
768	HWQSF	-0.0890655		508	No Coverage	N/D
769	HWQSF	-0.0890655		509	No Coverage	N/D
770	ALLGRSLLLPDSGQ	-0.132346		510	No Coverage	N/D
771	ALLGRSLLLPDSGQ	-0.132346		511	No Coverage	N/D
772	ALLGRSLLLPDSGQ	-0.132346		512	No Coverage	N/D
773	GRSLLLPDSGQ	-0.221683		513	No Coverage	N/D
774	GRSLLLPDSGQ	-0.221683		514	No Coverage	N/D
775	GRSLLLPDSGQ	-0.221683		515	FDGESVM	0.196308
776	GRSLLLPDSGQ	-0.221683		516	FDGESVM	0.196308
777	LLLPDSGQ	-0.427838		517	FDGESVM	0.196308
778	LLLPDSGQ	-0.427838		518	FDGESVM	0.196308
779	LLLPDSGQ	-0.427838		519	FDGESVM	0.196308
780	LLLPDSGQ	-0.427838		520	FDGESVM	0.196308
781	LLLPDSGQ	-0.427838		521	FDGESVM	0.196308
782	LLLPDSGQ	-0.427838
783	LLLPDSGQ	-0.427838
784	LLLPDSGQ	-0.427838
785	LLLPDSGQ	-0.427838
786	LLLPDSGQ	-0.427838
787	VEQQGQAASPSASWPLKNLPDCW	-0.059196
788	EQQGQAASPSASWPLKNLPD	-0.18828
789	EQQGQAASPSASWPLKNLPD	-0.18828
790	EQQGQAASPSASWPLKNLPD	-0.18828
791	EQQGQAASPSASWPLKNLPD	-0.18828
792	EQQGQAASPSASWPLKNLPD	-0.18828
793	EQQGQAASPSASWPLKNLPD	-0.18828
794	EQQGQAASPSASWPLKNLPD	-0.18828
795	EQQGQAASPSASWPLKNLPD	-0.18828
796	EQQGQAASPSASWPLKNLPD	-0.18828
797	EQQGQAASPSASWPLKNLPD	-0.18828
798	EQQGQAASPSASWPLKNLPD	-0.18828
799	EQQGQAASPSASWPLKNLPD	-0.18828
800	EQQGQAASPSASWPLKNLPD	-0.18828
801	EQQGQAASPSASWPLKNLPD	-0.18828
802	EQQGQAASPSASWPLKNLPD	-0.18828
803	EQQGQAASPSASWPLKNLPD	-0.18828
804	EQQGQAASPSASWPLKNLPD	-0.18828
805	EQQGQAASPSASWPLKNLPD	-0.18828
806	EQQGQAASPSASWPLKNLPD	-0.18828
807	EQQGQAASPSASWPLKNLPD	-0.18828
808	VEQQGQAASPSASWPLKNLPDCW	-0.059196
809	WAVIL	-0.078449
810	WAVIL	-0.078449
811	WAVIL	-0.078449
812	WAVIL	-0.078449
813	WAVIL	-0.078449
814	LVPESQPLTSAGGKPHSL	-0.830981
815	LVPESQPLTSAGGKPHSL	-0.830981
816	LVPESQPLTSAGGKPHSL	-0.830981
817	LVPESQPLTSAGGKPHSL	-0.830981
818	LVPESQPLTSAGGKPHSL	-0.830981
819	LVPESQPLTSAGGKPHSL	-0.830981
820	LVPESQPLTSAGGKPHSL	-0.830981
821	LVPESQPLTSAGGKPHSL	-0.830981
822	LVPESQPLTSAGGKPHSL	-0.830981
823	LVPESQPLTSAGGKPHSL	-0.830981
824	LVPESQPLTSAGGKPHSL	-0.830981
825	LVPESQPLTSAGGKPHSL	-0.830981
826	LVPESQPLTSAGGKPHSL	-0.830981
827	LVPESQPLTSAGGKPHSL	-0.830981
828	LVPESQPLTSAGGKPHSL	-0.830981
829	LVPESQPLTSAGGKPHSL	-0.830981
830	LVPESQPLTSAGGKPHSL	-0.830981
831	LVPESQPLTSAGGKPHSL	-0.830981
832	LVPESQPLTSAGGKPHSLKA	-0.976678
833	LVPESQPLTSAGGKPHSLKA	-0.976678
834	LVPESQPLTSAGGKPHSLKALLGA	-0.834431
835	LVPESQPLTSAGGKPHSLKALLGA	-0.834431
836	LVPESQPLTSAGGKPHSLKALLGA	-0.834431
837	LVPESQPLTSAGGKPHSLKALLGA	-0.834431
838	LVPESQPLTSAGGKPHSLKALLGAQ	-0.891153
839	No Coverage	N/D
840	No Coverage	N/D
841	KISWKEPERNPYQSAD	-0.33458
842	KISWKEPERNPYQSAD	-0.33458
843	KISWKEPERNPYQSAD	-0.33458
844	KISWKEPERNPYQSAD	-0.33458
845	KISWKEPERNPYQSAD	-0.33458
846	KISWKEPERNPYQSAD	-0.33458
847	KISWKEPERNPYQSAD	-0.33458
848	KISWKEPERNPYQSAD	-0.33458
849	KISWKEPERNPYQSAD	-0.33458
850	KISWKEPERNPYQSAD	-0.33458
851	KISWKEPERNPYQSAD	-0.33458
852	KISWKEPERNPYQSAD	-0.33458
853	KISWKEPERNPYQSAD	-0.33458
854	KISWKEPERNPYQSAD	-0.33458
855	KISWKEPERNPYQSAD	-0.33458
856	KISWKEPERNPYQSAD	-0.33458
857	AARSWSYEL	-0.142139
858	AARSWSYEL	-0.142139
859	AARSWSYEL	-0.142139
860	AARSWSYEL	-0.142139
861	AARSWSYEL	-0.142139
862	AARSWSYEL	-0.142139
863	AARSWSYEL	-0.142139
864	AARSWSYEL	-0.142139
865	AARSWSYEL	-0.142139
866	No Coverage	N/D
867	No Coverage	N/D
868	No Coverage	N/D
869	DVASQSAF	-0.388628
870	DVASQSAF	-0.388628
871	DVASQSAF	-0.388628
872	DVASQSAF	-0.388628
873	DVASQSAF	-0.388628
874	DVASQSAF	-0.388628
875	DVASQSAF	-0.388628
876	DVASQSAF	-0.388628
877	SIRNIRGPIFGL	-1.05716
878	SIRNIRGPIFGL	-1.05716
879	SIRNIRGPIFGL	-1.05716
880	SIRNIRGPIFGL	-1.05716
881	SIRNIRGPIFGL	-1.05716
882	SIRNIRGPIFGL	-1.05716
883	SIRNIRGPIFGL	-1.05716
884	SIRNIRGPIFGL	-1.05716
885	SIRNIRGPIFGL	-1.05716
886	SIRNIRGPIFGL	-1.05716
887	SIRNIRGPIFGL	-1.05716
888	SIRNIRGPIFGL	-1.05716
889	FSIRNIRGPIFGLQ	-0.523029
890	QRLQPDNL	-0.212558
891	QRLQPDNL	-0.212558
892	QRLQPDNL	-0.212558
893	QRLQPDNL	-0.212558
894	QRLQPDNL	-0.212558
895	QRLQPDNL	-0.212558
896	QRLQPDNL	-0.212558
897	No Coverage	N/D
898	No Coverage	N/D
899	No Coverage	N/D
900	No Coverage	N/D
901	No Coverage	N/D
902	No Coverage	N/D
903	No Coverage	N/D
904	No Coverage	N/D
905	No Coverage	N/D
906	No Coverage	N/D
907	No Coverage	N/D
908	No Coverage	N/D
909	No Coverage	N/D
910	No Coverage	N/D
911	No Coverage	N/D
912	No Coverage	N/D
913	WTEPLA	-0.122464
914	WTEPLA	-0.122464
915	WTEPLA	-0.122464
916	WTEPLA	-0.122464
917	WTEPLA	-0.122464
918	WTEPLA	-0.122464
919	RTWPLGPHRLRWASRQGSV	-0.21486
920	RTWPLGPHRLRWASRQGSV	-0.21486
921	RTWPLGPHRLRWASRQGSV	-0.21486
922	RTWPLGPHRLRWASRQGSV	-0.21486
923	RTWPLGPHRLRWASRQGSV	-0.21486
924	RTWPLGPHRLRWASRQGSV	-0.21486
925	RTWPLGPHRLRWASRQGSV	-0.21486
926	RTWPLGPHRLRWASRQGSV	-0.21486
927	RTWPLGPHRLRWASRQGSV	-0.21486
928	RTWPLGPHRLRWASRQGSV	-0.21486
929	RTWPLGPHRLRWASRQGSV	-0.21486
930	RWASRQGS	-0.532689
931	RWASRQGS	-0.532689
932	RWASRQGS	-0.532689
933	RWASRQGS	-0.532689
934	RWASRQGS	-0.532689
935	RWASRQGS	-0.532689
936	RWASRQGS	-0.532689
937	RWASRQGS	-0.532689
938	ASRQGSVIHTNEL	-0.280972
939	ASRQGSVIHTNEL	-0.280972
940	ASRQGSVIHTNEL	-0.280972
941	ASRQGSVIHTNEL	-0.280972
942	ASRQGSVIHTNEL	-0.280972
943	ASRQGSVIHTNEL	-0.280972
944	ASRQGSVIHTNEL	-0.280972
945	NELGEGL	-0.142736
946	NELGEGL	-0.142736
947	NELGEGL	-0.142736
948	NELGEGL	-0.142736
949	NELGEGLE	-0.168491
950	VQQEQL	-0.157478
951	VQQEQL	-0.157478
952	VQQEQL	-0.157478
953	VQQEQL	-0.157478
954	VQQEQL	-0.157478
955	VQQEQL	-0.157478
956	ERLPGPMT	-0.069964
957	ERLPGPMT	-0.069964
958	ERLPGPMT	-0.069964
959	ERLPGPMT	-0.069964
960	ERLPGPMT	-0.069964
961	ERLPGPMT	-0.069964
962	ERLPGPMT	-0.069964
963	ERLPGPMT	-0.069964
964	ERLPGPMTM	-0.24994
965	No Coverage	N/D
966	No Coverage	N/D
967	No Coverage	N/D
968	SVGYYVTGDGLLHCINLVHSQWGCPISE	-1.90585
969	SVGYYVTGDGLLHCINLVHSQWGCPISE	-1.90585
970	SVGYYVTGDGLLHCINLVHSQWGCPISE	-1.90585
971	SVGYYVTGDGLLHCINLVHSQWGCPISE	-1.90585
972	YVTGDGLL	-0.024144
973	YVTGDGLL	-0.024144
974	YVTGDGLL	-0.024144
975	YVTGDGLL	-0.024144
976	YVTGDGLL	-0.024144
977	YVTGDGLL	-0.024144
978	YVTGDGLL	-0.024144
979	YVTGDGLL	-0.024144
980	No Coverage	N/D
981	No Coverage	N/D
982	INLVHSQWGCPISE	-0.790065
983	INLVHSQWGCPISE	-0.790065
984	INLVHSQWGCPISE	-0.790065
985	INLVHSQWGCPISE	-0.790065
986	INLVHSQWGCPISE	-0.790065
987	INLVHSQWGCPISE	-0.790065
988	INLVHSQWGCPISE	-0.790065
989	INLVHSQWGCPISE	-0.790065
990	INLVHSQWGCPISE	-0.790065
991	INLVHSQWGCPISE	-0.790065
992	INLVHSQWGCPISE	-0.790065
993	INLVHSQWGCPISE	-0.790065
994	INLVHSQWGCPISE	-0.790065
995	INLVHSQWGCPISE	-0.790065
996	PLQHVGSVT	-0.134085
997	PLQHVGSVT	-0.134085
998	PLQHVGSVT	-0.134085
999	PLQHVGSVT	-0.134085
1000	PLQHVGSVT	-0.134085
1001	PLQHVGSVT	-0.134085
1002	PLQHVGSVT	-0.134085
1003	PLQHVGSVT	-0.134085
1004	PLQHVGSVT	-0.134085
1005	PLQHVGSVTY	-0.184396
1006	PLQHVGSVTYD	-0.069392
1007	PLQHVGSVTYDWRGGRV	-0.351477
1008	PLQHVGSVTYDWRGGRV	-0.351477
1009	PLQHVGSVTYDWRGGRV	-0.351477
1010	GRVYWTDLARN	-0.479248
1011	GRVYWTDLARN	-0.479248
1012	GRVYWTDLARN	-0.479248
1013	YWTDL	-0.0156905
1014	YWTDL	-0.0156905
1015	YWTDL	-0.0156905
1016	YWTDL	-0.0156905
1017	YWTDL	-0.0156905
1018	ARNCVVRMDPWSGSRELL	-0.099438
1019	ARNCVVRMDPWSGSRELL	-0.099438
1020	ARNCVVRMDPWSGSRELL	-0.099438
1021	CVVRMDPWSGSRELL	-0.187296
1022	CVVRMDPWSGSRELL	-0.187296
1023	VRMDPWSGSRELL	-0.17387
1024	VRMDPWSGSRELL	-0.17387
1025	VRMDPWSGSRELL	-0.17387
1026	VRMDPWSGSRELL	-0.17387
1027	VRMDPWSGSRELL	-0.17387
1028	VRMDPWSGSRELL	-0.17387
1029	VRMDPWSGSRELL	-0.17387
1030	VRMDPWSGSRELL	-0.17387
1031	VRMDPWSGSRELL	-0.17387
1032	VRMDPWSGSRELL	-0.17387
1033	VRMDPWSGSRELL	-0.17387
1034	VRMDPWSGSRELL	-0.17387
1035	VRMDPWSGSRELL	-0.17387
1036	LPVFEANFLALDPRQGH	-0.874231
1037	LPVFEANFLALDPRQGH	-0.874231
1038	LPVFEANFLALDPRQGH	-0.874231
1039	LPVFEANFLALDPRQGH	-0.874231
1040	LPVFEANFLALDPRQGH	-0.874231
1041	LPVFEANFLALDPRQGH	-0.874231
1042	FLALDPRQGHL	-0.060513
1043	LALDPRQGHL	-0.438014
1044	LALDPRQGHL	-0.438014
1045	LALDPRQGHL	-0.438014
1046	LALDPRQGHL	-0.438014
1047	LALDPRQGHL	-0.438014
1048	LALDPRQGHL	-0.438014
1049	LALDPRQGHL	-0.438014
1050	LALDPRQGHL	-0.438014
1051	LALDPRQGHL	-0.438014
1052	LALDPRQGHL	-0.438014
1053	LALDPRQGHLY	-0.217488
1054	YATSSQL	-0.112552
1055	YATSSQL	-0.112552
1056	YATSSQL	-0.112552
1057	YATSSQL	-0.112552
1058	YATSSQL	-0.112552
1059	YATSSQL	-0.112552
1060	YATSSQL	-0.112552
1061	YYATSSQLSRHGSTPDE	-0.029343
1062	YYATSSQLSRHGSTPDE	-0.029343
1063	YYATSSQLSRHGSTPDE	-0.029343
1064	YYATSSQLSRHGSTPDE	-0.029343
1065	YYATSSQLSRHGSTPDE	-0.029343
1066	TPDEAVTY	-0.119782
1067	TPDEAVTY	-0.119782
1068	TPDEAVTY	-0.119782
1069	TPDEAVTY	-0.119782
1070	TPDEAVTY	-0.119782
1071	TPDEAVTY	-0.119782
1072	TPDEAVTY	-0.119782
1073	TPDEAVTY	-0.119782
1074	YYRVNGLEGSIASF	-0.247388
1075	YYRVNGLEGSIASF	-0.247388
1076	YYRVNGLEGSIASF	-0.247388
1077	YYRVNGLEGSIASF	-0.247388
1078	YYRVNGLEGSIASF	-0.247388
1079	YYRVNGLEGSIASF	-0.247388
1080	YYRVNGLEGSIASF	-0.247388
1081	YYRVNGLEGSIASF	-0.247388
1082	YYRVNGLEGSIASF	-0.247388
1083	YYRVNGLEGSIASF	-0.247388
1084	YYRVNGLEGSIASF	-0.247388
1085	YYRVNGLEGSIASF	-0.247388
1086	YYRVNGLEGSIASF	-0.247388
1087	VLDTQQ	-0.24167
1088	VLDTQQ	-0.24167
1089	VLDTQQ	-0.24167
1090	VLDTQQ	-0.24167
1091	VLDTQQ	-0.24167
1092	VLDTQQ	-0.24167
1093	VLDTQQDQL	-0.194354
1094	VLDTQQDQL	-0.194354
1095	VLDTQQDQL	-0.194354
1096	VLDTQQDQLF	-0.139131
1097	FWLVKGSGA	-0.12285
1098	FWLVKGSGA	-0.12285
1099	FWLVKGSGA	-0.12285
1100	FWLVKGSGA	-0.12285
1101	FWLVKGSGA	-0.12285
1102	FWLVKGSGA	-0.12285
1103	FWLVKGSGA	-0.12285
1104	FWLVKGSGA	-0.12285
1105	FWLVKGSGALRL	-0.252549
1106	FWLVKGSGALRL	-0.252549
1107	FWLVKGSGALRL	-0.252549
1108	YRAPLTAGGDSL	-0.277559
1109	YRAPLTAGGDSL	-0.277559
1110	YRAPLTAGGDSL	-0.277559
1111	YRAPLTAGGDSL	-0.277559
1112	YRAPLTAGGDSL	-0.277559
1113	YRAPLTAGGDSL	-0.277559
1114	YRAPLTAGGDSL	-0.277559
1115	YRAPLTAGGDSL	-0.277559
1116	YRAPLTAGGDSL	-0.277559
1117	YRAPLTAGGDSL	-0.277559
1118	YRAPLTAGGDSL	-0.277559
1119	YRAPLTAGGDSL	-0.277559
1120	No Coverage	N/D
1121	MIQQIKGVF	-0.229153
1122	MIQQIKGVF	-0.229153
1123	QQIKGVF	-0.282602
1124	QIKGVF	-0.13983
1125	QIKGVF	-0.13983
1126	QIKGVF	-0.13983
1127	QIKGVF	-0.13983
1128	QIKGVF	-0.13983
1129	QIKGVF	-0.13983
1130	QAVPDSLQ	-0.209458
1131	QAVPDSLQ	-0.209458
1132	QAVPDSLQ	-0.209458
1133	QAVPDSLQ	-0.209458
1134	QAVPDSLQ	-0.209458
1135	QAVPDSLQ	-0.209458
1136	QAVPDSLQ	-0.209458
1137	QAVPDSLQ	-0.209458
1138	LLRPLGALL	-0.324237
1139	LRPLGAL	-0.052296
1140	LRPLGAL	-0.052296
1141	LRPLGAL	-0.052296
1142	LRPLGAL	-0.052296
1143	LRPLGAL	-0.052296
1144	LRPLGAL	-0.052296
1145	LRPLGAL	-0.052296
1146	LRPLGALL	-0.254484
1147	LWLERSGRRARL	-0.198147
1148	WLERSGRRARL	-0.214261
1149	WLERSGRRARL	-0.214261
1150	WLERSGRRARL	-0.214261
1151	WLERSGRRARL	-0.214261
1152	WLERSGRRARL	-0.214261
1153	WLERSGRRARL	-0.214261
1154	WLERSGRRARL	-0.214261
1155	WLERSGRRARL	-0.214261
1156	WLERSGRRARL	-0.214261
1157	WLERSGRRARL	-0.214261
1158	VRLAAPLDV	-0.187803
1159	VRLAAPLDV	-0.187803
1160	VRLAAPLDV	-0.187803
1161	VRLAAPLDV	-0.187803
1162	VRLAAPLDV	-0.187803
1163	VRLAAPLDV	-0.187803
1164	VRLAAPLDV	-0.187803
1165	VRLAAPLDV	-0.187803
1166	VRLAAPLDV	-0.187803
1167	VMELPTPDQASPASA	-0.098009
1168	VMELPTPDQASPASA	-0.098009
1169	VMELPTPDQASPASA	-0.098009
1170	VMELPTPDQASPASA	-0.098009
1171	VMELPTPDQASPASA	-0.098009
1172	VMELPTPDQASPASA	-0.098009
1173	VMELPTPDQASPASA	-0.098009
1174	VMELPTPDQASPASA	-0.098009
1175	VMELPTPDQASPASA	-0.098009
1176	VMELPTPDQASPASA	-0.098009
1177	VMELPTPDQASPASA	-0.098009
1178	VMELPTPDQASPASA	-0.098009
1179	VMELPTPDQASPASA	-0.098009
1180	VMELPTPDQASPASA	-0.098009
1181	MELPTPDQASPASAL	-0.003308
1182	QLLDPQPLPPRDEGVIPMTVL	-0.117072
1183	QLLDPQPLPPRDEGVIPMTVL	-0.117072
1184	QLLDPQPLPPRDEGVIPMTVL	-0.117072
1185	LDPQPLPPRDEGVIPMTVL	-0.180749
1186	LDPQPLPPRDEGVIPMTVL	-0.180749
1187	LDPQPLPPRDEGVIPMTVL	-0.180749
1188	LDPQPLPPRDEGVIPMTVL	-0.180749
1189	LDPQPLPPRDEGVIPMTVL	-0.180749
1190	LDPQPLPPRDEGVIPMTVL	-0.180749
1191	LDPQPLPPRDEGVIPMTVL	-0.180749
1192	LDPQPLPPRDEGVIPMTVL	-0.180749
1193	LDPQPLPPRDEGVIPMTVL	-0.180749
1194	LDPQPLPPRDEGVIPMTVL	-0.180749
1195	LDPQPLPPRDEGVIPMTVL	-0.180749
1196	LDPQPLPPRDEGVIPMTVL	-0.180749
1197	LDPQPLPPRDEGVIPMTVL	-0.180749
1198	LDPQPLPPRDEGVIPMTVL	-0.180749
1199	LDPQPLPPRDEGVIPMTVL	-0.180749
1200	TVLPDSVRLD	-0.067726
1201	TVLPDSVRLD	-0.067726
1202	TVLPDSVRLD	-0.067726
1203	TVLPDSVRLD	-0.067726
1204	TVLPDSVRLD	-0.067726
1205	TVLPDSVRLD	-0.067726
1206	TVLPDSVRLD	-0.067726
1207	TVLPDSVRLD	-0.067726
1208	TVLPDSVRLD	-0.067726
1209	TVLPDSVRLD	-0.067726
1210	PDSVRLDDGHWDDF	-0.298959
1211	PDSVRLDDGHWDDF	-0.298959
1212	PDSVRLDDGHWDDF	-0.298959
1213	PDSVRLDDGHWDDF	-0.298959
1214	PDSVRLDDGHWDDF	-0.298959
1215	PDSVRLDDGHWDDF	-0.298959
1216	PDSVRLDDGHWDDF	-0.298959
1217	No Coverage	N/D
1218	No Coverage	N/D
1219	No Coverage	N/D
1220	No Coverage	N/D
1221	No Coverage	N/D
1222	No Coverage	N/D
1223	No Coverage	N/D
1224	No Coverage	N/D
1225	No Coverage	N/D
1226	No Coverage	N/D
1227	No Coverage	N/D
1228	No Coverage	N/D
1229	No Coverage	N/D
1230	No Coverage	N/D
1231	No Coverage	N/D
1232	No Coverage	N/D
1233	No Coverage	N/D
1234	No Coverage	N/D
1235	No Coverage	N/D
1236	LLEFGQRL	-0.906513
1237	LLEFGQRL	-0.906513
1238	LLEFGQRL	-0.906513
1239	FGQRLQT	-0.271326
1240	FGQRLQT	-0.271326
1241	FGQRLQT	-0.271326
1242	FGQRLQT	-0.271326
1243	FGQRLQT	-0.271326
1244	FGQRLQT	-0.271326
1245	FGQRLQT	-0.271326
1246	LDLSTPFAR	-0.26832
1247	LDLSTPFAR	-0.26832
1248	LDLSTPFAR	-0.26832
1249	LDLSTPFAR	-0.26832
1250	LDLSTPFAR	-0.26832
1251	LDLSTPFAR	-0.26832
1252	LDLSTPFAR	-0.26832
1253	LDLSTPFAR	-0.26832
1254	LDLSTPFAR	-0.26832
1255	LDLSTPFARL	-0.405382
1256	TQLPQAQL	-0.0379865
1257	TQLPQAQL	-0.0379865
1258	TQLPQAQL	-0.0379865
1259	TQLPQAQL	-0.0379865
1260	TQLPQAQL	-0.0379865
1261	TQLPQAQL	-0.0379865
1262	TQLPQAQL	-0.0379865
1263	TQLPQAQL	-0.213817
1264	PQAQLQL	-0.194464
1265	PQAQLQL	-0.194464
1266	KISITPRTAWRSGDT	-0.246073
1267	ISITPRTAWRS	0.002398
1268	ISITPRTAWRS	0.002398
1269	ISITPRTAWRS	0.002398
1270	ISITPRTAWRS	0.002398
1271	ISITPRTAWRS	0.002398
1272	ISITPRTAWRS	0.002398
1273	ISITPRTAWRS	0.002398
1274	ISITPRTAWRS	0.002398
1275	ISITPRTAWRS	0.002398
1276	ISITPRTAWRS	0.002398
1277	ISITPRTAWRS	0.002398
1278	SGDTTRVQLTTPPVA	-0.201652
1279	SGDTTRVQLTTPPVA	-0.201652
1280	SGDTTRVQLTTPPVA	-0.201652
1281	SGDTTRVQLTTPPVA	-0.201652

## Sheet: Figure 1b
Figure 1b

## Sheet: Figure1c
Figure 1c
BOSS Concentration (uM)	dROS1(2-3)			dROS1(1-9)			dROS1(1-4)
0.195312		0.0342754		0.0226519	0.0296428	0.0364581	0.0414448	0.0636812	0.0668032
0.195312		0.0378751	0.044992	0.0231217	0.033029	0.0371525	0.0379974	0.0696259	0.0684381
0.390625	0.060632	0.0816889	0.0918764	0.0654693	0.0702597	0.0792791	0.0922613	0.135531	0.135361
0.78125	0.120129	0.15293	0.178254	0.14814	0.139374	0.154497	0.171531	0.241747	0.241033
1.5625	0.216327	0.266163	0.284925	0.271236	0.231631	0.263983	0.298087	0.382199	0.379296
3.125	0.346226	0.419781	0.426636	0.445189	0.37894	0.420686	0.450136	0.537529	0.550401
6.25	0.486875	0.586256	0.576476	0.621751	0.553462	0.581891	0.615976	0.676006	0.70136
12.5	0.626676	0.736346	0.708569	0.780493	0.720715	0.739421	0.767672	0.785971	0.81531
25	0.760954	0.851798	0.819847	0.889165	0.85212	0.864435	0.900544	0.875634	0.90103
50	0.890164	0.916823	0.919665	0.935529	0.921048	0.934642	0.96309	0.957207	0.968045
100	0.984616	0.961438	1.00214	0.920715	0.926948	0.937999	0.912944	1.01632

## Sheet: Figure 5e
Figure 5e
concentration (uM)	BOSSWT			BOSSDEQ			dROS1WT			dROS1SEQ
0.195312	0.0437018			-0.0208224	0.00159556	0.00538526		0.0342754			-0.0049159
0.195312	0.0410152	0.0273385		-0.0181841	0.00410357	-0.0085073		0.0378751		-0.001258	-0.0044515
0.390625	0.0768386	0.0361109		-0.0118588	-0.0026924	-0.0153971	0.060632	0.0816889		-0.005632	-0.0071124
0.78125	0.153953	0.0772647		-0.0124294	-0.0218115	-0.0114393	0.120129	0.15293		-0.009678	-0.010542
1.5625	0.259588	0.185464		-0.0144952	-0.0463812	-0.0324376	0.216327	0.266163		-0.017049	-0.0262759
3.125	0.402919	0.329919		-0.0261463	-0.0574579	-0.111537	0.377391	0.419781		-0.028251	-0.0182925
6.25	0.55655	0.47538		-0.0401458	-0.0774586	-0.0742022	0.346226			-0.031727
12.5	0.719603	0.651686		-0.0533539	-0.141624	-0.06922	0.486875	0.586256		-0.049206	-0.0299873
25	0.850559	0.822879		-0.116332	-0.196868	-0.0846264	0.626676	0.736346		-0.072686	-0.0464375
50	0.937788	0.933426		-0.198699	-0.269382	-0.0744141	0.760954	0.851798		-0.104458	-0.0724417
100	0.93714	0.876254		-0.379493		-0.0553743	0.890164	0.916823		-0.137133	-0.103901
							0.984616	0.961438		-0.156516	-0.137132

[truncated: 1 more sheets: Figure 5f]
